# Supplementary material for: Polymorph crystal packing effects on charge transfer emission in the solid state
Source: Chem Sci. 2015 Apr 20;6(6):3525–32. doi: 10.1039/c5sc01151e (PMC5814771; doi:10.1039/c5sc01151e)
Supplement: Supplementary file 2 [file SC-006-C5SC01151E-s002.cif]

# Electronic Supplementary Material (ESI) for Chemical Science.
# This journal is © The Royal Society of Chemistry 2015

####################################################################### 
# 
# This file contains crystal structure data downloaded from the 
# Cambridge Structural Database (CSD) hosted by the Cambridge 
# Crystallographic Data Centre (CCDC).
# 
# Full information about CCDC data access policies and citation 
# guidelines are available at http://www.ccdc.cam.ac.uk/access/V1 
# 
# Audit and citation data items may have been added by the CCDC. 
# Please retain this information to preserve the provenance of 
# this file and to allow appropriate attribution of the data. 
# 
#######################################################################

data_ODMIM
_database_code_depnum_ccdc_archive 'CCDC 1003612'
_audit_update_record             
;
2015-01-16 deposited with the CCDC.
2015-04-20 downloaded from the CCDC.
;
_audit_creation_date             2015-01-12
_audit_creation_method           
;
Olex2 1.2
(compiled 2015.01.09 svn.r3130 for OlexSys, GUI svn.r4987)
;
_chemical_name_common            ?
_chemical_name_systematic        N,N-dimethylaniline-N-naphthalimide
_chemical_formula_moiety         'C20 H16 N2 O2'
_chemical_formula_sum            'C20 H16 N2 O2'
_chemical_formula_weight         316.35
_chemical_melting_point          ?
loop_
_atom_type_symbol
_atom_type_description
_atom_type_scat_dispersion_real
_atom_type_scat_dispersion_imag
_atom_type_scat_source
C C 0.0033 0.0016 'International Tables Vol C Tables 4.2.6.8 and 6.1.1.4'
H H 0.0000 0.0000 'International Tables Vol C Tables 4.2.6.8 and 6.1.1.4'
N N 0.0061 0.0033 'International Tables Vol C Tables 4.2.6.8 and 6.1.1.4'
O O 0.0106 0.0060 'International Tables Vol C Tables 4.2.6.8 and 6.1.1.4'

_shelx_space_group_comment       
;
The symmetry employed for this shelxl refinement is uniquely defined
by the following loop, which should always be used as a source of
symmetry information in preference to the above space-group names.
They are only intended as comments.
;
_space_group_crystal_system      monoclinic
_space_group_IT_number           15
_space_group_name_H-M_alt        'C 1 2/c 1'
_space_group_name_Hall           '-C 2yc'
loop_
_space_group_symop_operation_xyz
'x, y, z'
'-x, y, -z+1/2'
'x+1/2, y+1/2, z'
'-x+1/2, y+1/2, -z+1/2'
'-x, -y, -z'
'x, -y, z-1/2'
'-x+1/2, -y+1/2, -z'
'x+1/2, -y+1/2, z-1/2'

_cell_length_a                   17.3700(9)
_cell_length_b                   29.0684(13)
_cell_length_c                   8.8805(4)
_cell_angle_alpha                90
_cell_angle_beta                 94.498(4)
_cell_angle_gamma                90
_cell_volume                     4470.1(4)
_cell_formula_units_Z            12
_cell_measurement_reflns_used    5796
_cell_measurement_temperature    150.15
_cell_measurement_theta_max      28.5219
_cell_measurement_theta_min      3.2607
_shelx_estimated_absorpt_T_max   0.993
_shelx_estimated_absorpt_T_min   0.982
_exptl_absorpt_coefficient_mu    0.092
_exptl_absorpt_correction_T_max  1.00000
_exptl_absorpt_correction_T_min  0.76397
_exptl_absorpt_correction_type   multi-scan
_exptl_absorpt_process_details   
;
CrysAlisPro, Agilent Technologies,
Version 1.171.34.49 (release 20-01-2011 CrysAlis171 .NET)
(compiled Jan 20 2011,15:58:25)
Empirical absorption correction using spherical harmonics,
 implemented in SCALE3 ABSPACK scaling algorithm.
;
_exptl_absorpt_special_details   ?
_exptl_crystal_colour            'clear light orange'
_exptl_crystal_colour_lustre     clear
_exptl_crystal_colour_modifier   light
_exptl_crystal_colour_primary    orange
_exptl_crystal_density_diffrn    1.410
_exptl_crystal_density_meas      ?
_exptl_crystal_density_method    ?
_exptl_crystal_description       needle
_exptl_crystal_F_000             1992
_exptl_crystal_size_max          0.2
_exptl_crystal_size_mid          0.08
_exptl_crystal_size_min          0.08
_exptl_transmission_factor_max   ?
_exptl_transmission_factor_min   ?
_diffrn_reflns_av_R_equivalents  0.0278
_diffrn_reflns_av_unetI/netI     0.0234
_diffrn_reflns_Laue_measured_fraction_full 0.994
_diffrn_reflns_Laue_measured_fraction_max 0.891
_diffrn_reflns_limit_h_max       22
_diffrn_reflns_limit_h_min       -23
_diffrn_reflns_limit_k_max       38
_diffrn_reflns_limit_k_min       -39
_diffrn_reflns_limit_l_max       11
_diffrn_reflns_limit_l_min       -10
_diffrn_reflns_number            23905
_diffrn_reflns_point_group_measured_fraction_full 0.994
_diffrn_reflns_point_group_measured_fraction_max 0.891
_diffrn_reflns_theta_full        26.000
_diffrn_reflns_theta_max         28.585
_diffrn_reflns_theta_min         3.267
_diffrn_ambient_temperature      150.15
_diffrn_detector_area_resol_mean 10.3968
_diffrn_measured_fraction_theta_full 0.994
_diffrn_measured_fraction_theta_max 0.891
_diffrn_measurement_details      
;
#__ type_ start__ end____ width___ exp.time_
  1 omega  -46.00   26.00   1.0000   50.0000
omega____ theta____ kappa____ phi______ frames
    -        9.9090  -38.0000  -30.0000 72

#__ type_ start__ end____ width___ exp.time_
  2 omega  -15.00   72.00   1.0000   50.0000
omega____ theta____ kappa____ phi______ frames
    -        9.9090   38.0000  -30.0000 87

#__ type_ start__ end____ width___ exp.time_
  3 omega   23.00   49.00   1.0000   50.0000
omega____ theta____ kappa____ phi______ frames
    -        9.9090   38.0000 -150.0000 26

#__ type_ start__ end____ width___ exp.time_
  4 omega  -53.00   26.00   1.0000   50.0000
omega____ theta____ kappa____ phi______ frames
    -        9.9090  -38.0000  120.0000 79

#__ type_ start__ end____ width___ exp.time_
  5 omega    4.00   60.00   1.0000   50.0000
omega____ theta____ kappa____ phi______ frames
    -        9.9090   38.0000  -90.0000 56

#__ type_ start__ end____ width___ exp.time_
  6 omega   49.00   87.00   1.0000   50.0000
omega____ theta____ kappa____ phi______ frames
    -        9.9090   77.0000  150.0000 38

#__ type_ start__ end____ width___ exp.time_
  7 omega   28.00   89.00   1.0000   50.0000
omega____ theta____ kappa____ phi______ frames
    -        9.9090   77.0000   90.0000 61
;
_diffrn_measurement_device_type  'Xcalibur, Atlas, Gemini ultra'
_diffrn_measurement_method       '\w scans'
_diffrn_orient_matrix_UB_11      0.0108085000
_diffrn_orient_matrix_UB_12      -0.0139077000
_diffrn_orient_matrix_UB_13      0.0637960000
_diffrn_orient_matrix_UB_21      -0.0255660000
_diffrn_orient_matrix_UB_22      0.0125473000
_diffrn_orient_matrix_UB_23      0.0431219000
_diffrn_orient_matrix_UB_31      -0.0301130000
_diffrn_orient_matrix_UB_32      -0.0156375000
_diffrn_orient_matrix_UB_33      -0.0221558000
_diffrn_radiation_monochromator  graphite
_diffrn_radiation_type           MoK\a
_diffrn_radiation_wavelength     0.71073
_diffrn_source                   'Enhance (Mo) X-ray Source'
_diffrn_standards_number         0
_reflns_Friedel_coverage         0.000
_reflns_Friedel_fraction_full    .
_reflns_Friedel_fraction_max     .
_reflns_number_gt                3685
_reflns_number_total             5091
_reflns_odcompleteness_completeness 99.70
_reflns_odcompleteness_iscentric 1
_reflns_odcompleteness_theta     24.97
_reflns_special_details          
;
 Reflections were merged by SHELXL according to the crystal
 class for the calculation of statistics and refinement.
 
 _reflns_Friedel_fraction is defined as the number of unique
 Friedel pairs measured divided by the number that would be
 possible theoretically, ignoring centric projections and
 systematic absences.
;
_reflns_threshold_expression     'I > 2\s(I)'
_computing_cell_refinement       
;
CrysAlisPro, Agilent Technologies,
Version 1.171.34.49 (release 20-01-2011 CrysAlis171 .NET)
(compiled Jan 20 2011,15:58:25)
;
_computing_data_collection       
;
CrysAlisPro, Agilent Technologies,
Version 1.171.34.49 (release 20-01-2011 CrysAlis171 .NET)
(compiled Jan 20 2011,15:58:25)
;
_computing_data_reduction        
;
CrysAlisPro, Agilent Technologies,
Version 1.171.34.49 (release 20-01-2011 CrysAlis171 .NET)
(compiled Jan 20 2011,15:58:25)
;
_computing_molecular_graphics    'Olex2 (Dolomanov et al., 2009)'
_computing_publication_material  'Olex2 (Dolomanov et al., 2009)'
_computing_structure_refinement  'ShelXL (Sheldrick, 2008)'
_computing_structure_solution    'XS (Sheldrick, 2008)'
_refine_diff_density_max         0.195
_refine_diff_density_min         -0.240
_refine_diff_density_rms         0.043
_refine_ls_extinction_coef       .
_refine_ls_extinction_method     none
_refine_ls_goodness_of_fit_ref   1.029
_refine_ls_hydrogen_treatment    constr
_refine_ls_matrix_type           full
_refine_ls_number_parameters     331
_refine_ls_number_reflns         5091
_refine_ls_number_restraints     0
_refine_ls_R_factor_all          0.0653
_refine_ls_R_factor_gt           0.0429
_refine_ls_restrained_S_all      1.029
_refine_ls_shift/su_max          0.001
_refine_ls_shift/su_mean         0.000
_refine_ls_structure_factor_coef Fsqd
_refine_ls_weighting_details     
'w=1/[\s^2^(Fo^2^)+(0.0588P)^2^+1.9421P] where P=(Fo^2^+2Fc^2^)/3'
_refine_ls_weighting_scheme      calc
_refine_ls_wR_factor_gt          0.1098
_refine_ls_wR_factor_ref         0.1247
_refine_special_details          ?
_olex2_refinement_description    
;
1. Fixed Uiso
 At 1.2 times of:
  All C(H) groups
 At 1.5 times of:
  All C(H,H,H) groups
2.a Aromatic/amide H refined with riding coordinates:
 C4(H4), C5(H5), C7(H7), C8(H8), C11(H11), C12(H12), C13(H13), C14(H14),
 C15(H15), C16(H16), C23(H23), C24(H24), C30(H30), C31(H31), C32(H32)
2.b Idealised Me refined as rotating group:
 C1(H1A,H1B,H1C), C2(H2A,H2B,H2C), C21(H21A,H21B,H21C)
;
_atom_sites_solution_hydrogens   geom
_atom_sites_solution_primary     direct
_atom_sites_solution_secondary   ?
loop_
_atom_site_label
_atom_site_type_symbol
_atom_site_fract_x
_atom_site_fract_y
_atom_site_fract_z
_atom_site_U_iso_or_equiv
_atom_site_adp_type
_atom_site_occupancy
_atom_site_site_symmetry_order
_atom_site_calc_flag
_atom_site_refinement_flags_posn
_atom_site_refinement_flags_adp
_atom_site_refinement_flags_occupancy
_atom_site_disorder_assembly
_atom_site_disorder_group
N1 N 0.82485(7) 0.78584(4) 0.66712(12) 0.0307(3) Uani 1 1 d . . . . .
N2 N 0.81869(6) 0.59248(3) 0.66643(11) 0.0223(2) Uani 1 1 d . . . . .
N3 N 0.5000 0.45877(6) 0.7500 0.0460(5) Uani 1 2 d S T P . .
N4 N 0.5000 0.65253(5) 0.7500 0.0226(3) Uani 1 2 d S T P . .
O1 O 0.91587(6) 0.59211(3) 0.85388(10) 0.0336(2) Uani 1 1 d . . . . .
O2 O 0.71892(5) 0.59231(3) 0.48454(10) 0.0302(2) Uani 1 1 d . . . . .
O3 O 0.59340(6) 0.65259(3) 0.94404(10) 0.0358(3) Uani 1 1 d . . . . .
C1 C 0.76186(9) 0.81167(5) 0.72215(17) 0.0356(3) Uani 1 1 d . . . . .
H1A H 0.7575 0.8044 0.8289 0.053 Uiso 1 1 calc GR . . . .
H1B H 0.7136 0.8035 0.6636 0.053 Uiso 1 1 calc GR . . . .
H1C H 0.7717 0.8447 0.7113 0.053 Uiso 1 1 calc GR . . . .
C2 C 0.88741(9) 0.81021(4) 0.60480(18) 0.0366(3) Uani 1 1 d . . . . .
H2A H 0.8904 0.8012 0.4991 0.055 Uiso 1 1 calc GR . . . .
H2B H 0.9361 0.8026 0.6626 0.055 Uiso 1 1 calc GR . . . .
H2C H 0.8782 0.8434 0.6104 0.055 Uiso 1 1 calc GR . . . .
C3 C 0.82270(8) 0.73857(4) 0.66483(13) 0.0246(3) Uani 1 1 d . . . . .
C4 C 0.76043(8) 0.71441(4) 0.71834(14) 0.0268(3) Uani 1 1 d . . . . .
H4 H 0.7185 0.7309 0.7548 0.032 Uiso 1 1 calc R . . . .
C5 C 0.75935(7) 0.66667(4) 0.71868(14) 0.0250(3) Uani 1 1 d . . . . .
H5 H 0.7169 0.6508 0.7556 0.030 Uiso 1 1 calc R . . . .
C6 C 0.81955(7) 0.64222(4) 0.66578(13) 0.0229(3) Uani 1 1 d . . . . .
C7 C 0.88195(8) 0.66516(4) 0.61408(14) 0.0262(3) Uani 1 1 d . . . . .
H7 H 0.9238 0.6482 0.5791 0.031 Uiso 1 1 calc R . . . .
C8 C 0.88366(8) 0.71284(4) 0.61313(14) 0.0270(3) Uani 1 1 d . . . . .
H8 H 0.9267 0.7283 0.5769 0.032 Uiso 1 1 calc R . . . .
C9 C 0.87206(7) 0.57008(4) 0.76823(14) 0.0238(3) Uani 1 1 d . . . . .
C10 C 0.87109(7) 0.51933(4) 0.76518(14) 0.0236(3) Uani 1 1 d . . . . .
C11 C 0.92163(8) 0.49573(5) 0.86271(15) 0.0314(3) Uani 1 1 d . . . . .
H11 H 0.9576 0.5122 0.9284 0.038 Uiso 1 1 calc R . . . .
C12 C 0.92097(8) 0.44738(5) 0.86685(16) 0.0330(3) Uani 1 1 d . . . . .
H12 H 0.9563 0.4314 0.9352 0.040 Uiso 1 1 calc R . . . .
C13 C 0.86967(8) 0.42353(4) 0.77277(15) 0.0307(3) Uani 1 1 d . . . . .
H13 H 0.8689 0.3909 0.7777 0.037 Uiso 1 1 calc R . . . .
C14 C 0.76456(9) 0.42325(5) 0.56594(15) 0.0325(3) Uani 1 1 d . . . . .
H14 H 0.7636 0.3906 0.5652 0.039 Uiso 1 1 calc R . . . .
C15 C 0.71480(9) 0.44703(5) 0.46845(15) 0.0344(3) Uani 1 1 d . . . . .
H15 H 0.6798 0.4308 0.4000 0.041 Uiso 1 1 calc R . . . .
C16 C 0.71487(8) 0.49552(5) 0.46845(14) 0.0297(3) Uani 1 1 d . . . . .
H16 H 0.6798 0.5118 0.4004 0.036 Uiso 1 1 calc R . . . .
C17 C 0.76532(7) 0.51927(4) 0.56621(13) 0.0235(3) Uani 1 1 d . . . . .
C18 C 0.81805(7) 0.49534(4) 0.66609(13) 0.0224(3) Uani 1 1 d . . . . .
C19 C 0.81758(8) 0.44645(4) 0.66802(14) 0.0265(3) Uani 1 1 d . . . . .
C20 C 0.76434(7) 0.57004(4) 0.56611(13) 0.0224(3) Uani 1 1 d . . . . .
C21 C 0.44199(10) 0.43357(5) 0.82398(19) 0.0473(4) Uani 1 1 d . . . . .
H21A H 0.4415 0.4440 0.9288 0.071 Uiso 1 1 calc GR . . . .
H21B H 0.4539 0.4006 0.8224 0.071 Uiso 1 1 calc GR . . . .
H21C H 0.3912 0.4390 0.7709 0.071 Uiso 1 1 calc GR . . . .
C22 C 0.5000 0.50611(6) 0.7500 0.0300(4) Uani 1 2 d S T P . .
C23 C 0.55404(8) 0.53114(5) 0.67426(16) 0.0318(3) Uani 1 1 d . . . . .
H23 H 0.5916 0.5152 0.6222 0.038 Uiso 1 1 calc R . . . .
C24 C 0.55362(8) 0.57892(4) 0.67400(15) 0.0289(3) Uani 1 1 d . . . . .
H24 H 0.5904 0.5953 0.6212 0.035 Uiso 1 1 calc R . . . .
C25 C 0.5000 0.60258(6) 0.7500 0.0241(4) Uani 1 2 d S T P . .
C26 C 0.55000(7) 0.67488(4) 0.85862(13) 0.0239(3) Uani 1 1 d . . . . .
C27 C 0.54628(7) 0.72559(4) 0.86175(13) 0.0229(3) Uani 1 1 d . . . . .
C28 C 0.5000 0.74960(6) 0.7500 0.0207(4) Uani 1 2 d S T P . .
C29 C 0.5000 0.79842(6) 0.7500 0.0239(4) Uani 1 2 d S T P . .
C30 C 0.54320(8) 0.82152(4) 0.86865(14) 0.0272(3) Uani 1 1 d . . . . .
H30 H 0.5424 0.8542 0.8722 0.033 Uiso 1 1 calc R . . . .
C31 C 0.58603(8) 0.79776(5) 0.97802(15) 0.0309(3) Uani 1 1 d . . . . .
H31 H 0.6141 0.8139 1.0576 0.037 Uiso 1 1 calc R . . . .
C32 C 0.58881(8) 0.74936(5) 0.97344(15) 0.0286(3) Uani 1 1 d . . . . .
H32 H 0.6202 0.7331 1.0478 0.034 Uiso 1 1 calc R . . . .

loop_
_atom_site_aniso_label
_atom_site_aniso_U_11
_atom_site_aniso_U_22
_atom_site_aniso_U_33
_atom_site_aniso_U_23
_atom_site_aniso_U_13
_atom_site_aniso_U_12
N1 0.0416(7) 0.0168(5) 0.0340(6) -0.0007(4) 0.0041(5) 0.0026(5)
N2 0.0275(6) 0.0159(5) 0.0230(5) 0.0000(4) 0.0002(4) 0.0013(4)
N3 0.0699(14) 0.0203(9) 0.0489(11) 0.000 0.0114(10) 0.000
N4 0.0245(8) 0.0174(7) 0.0250(7) 0.000 -0.0033(6) 0.000
O1 0.0384(6) 0.0244(5) 0.0358(5) -0.0002(4) -0.0111(4) -0.0027(4)
O2 0.0341(5) 0.0242(5) 0.0310(5) 0.0034(4) -0.0059(4) 0.0011(4)
O3 0.0415(6) 0.0248(5) 0.0380(5) 0.0048(4) -0.0162(4) 0.0008(4)
C1 0.0470(9) 0.0207(7) 0.0386(8) -0.0015(6) -0.0009(7) 0.0090(6)
C2 0.0403(8) 0.0184(6) 0.0501(9) 0.0022(6) -0.0026(7) -0.0022(6)
C3 0.0345(7) 0.0180(6) 0.0201(6) -0.0010(5) -0.0043(5) 0.0020(5)
C4 0.0284(7) 0.0233(6) 0.0281(6) -0.0024(5) -0.0005(5) 0.0049(5)
C5 0.0259(7) 0.0230(6) 0.0257(6) -0.0006(5) 0.0000(5) -0.0008(5)
C6 0.0295(7) 0.0170(6) 0.0216(6) 0.0005(5) -0.0021(5) 0.0003(5)
C7 0.0328(7) 0.0187(6) 0.0276(6) -0.0019(5) 0.0048(5) 0.0029(5)
C8 0.0325(7) 0.0217(6) 0.0271(6) 0.0003(5) 0.0044(5) -0.0015(5)
C9 0.0255(7) 0.0209(6) 0.0248(6) 0.0018(5) 0.0007(5) 0.0010(5)
C10 0.0260(7) 0.0207(6) 0.0245(6) 0.0019(5) 0.0042(5) 0.0020(5)
C11 0.0308(7) 0.0259(7) 0.0369(7) 0.0026(6) -0.0021(6) 0.0022(6)
C12 0.0329(8) 0.0256(7) 0.0408(8) 0.0087(6) 0.0038(6) 0.0075(6)
C13 0.0396(8) 0.0189(6) 0.0354(7) 0.0033(5) 0.0152(6) 0.0057(6)
C14 0.0499(9) 0.0183(6) 0.0308(7) -0.0024(5) 0.0123(6) -0.0075(6)
C15 0.0455(9) 0.0278(7) 0.0297(7) -0.0049(6) 0.0022(6) -0.0112(6)
C16 0.0361(8) 0.0272(7) 0.0254(6) 0.0004(5) 0.0004(5) -0.0052(6)
C17 0.0289(7) 0.0211(6) 0.0211(6) 0.0001(5) 0.0060(5) -0.0030(5)
C18 0.0280(7) 0.0190(6) 0.0211(6) 0.0007(5) 0.0080(5) -0.0001(5)
C19 0.0359(7) 0.0201(6) 0.0253(6) 0.0003(5) 0.0124(5) -0.0007(5)
C20 0.0253(7) 0.0216(6) 0.0205(6) 0.0004(5) 0.0025(5) -0.0010(5)
C21 0.0605(11) 0.0237(7) 0.0547(10) 0.0075(7) -0.0139(8) -0.0114(7)
C22 0.0393(11) 0.0196(9) 0.0297(9) 0.000 -0.0056(8) 0.000
C23 0.0344(8) 0.0247(7) 0.0362(7) -0.0027(6) 0.0022(6) 0.0062(6)
C24 0.0288(7) 0.0246(7) 0.0333(7) 0.0019(5) 0.0025(5) -0.0001(6)
C25 0.0263(9) 0.0178(8) 0.0270(9) 0.000 -0.0052(7) 0.000
C26 0.0238(7) 0.0232(6) 0.0241(6) 0.0018(5) -0.0018(5) -0.0014(5)
C27 0.0245(7) 0.0216(6) 0.0225(6) 0.0006(5) 0.0007(5) -0.0019(5)
C28 0.0221(9) 0.0201(8) 0.0202(8) 0.000 0.0031(6) 0.000
C29 0.0271(9) 0.0214(9) 0.0238(9) 0.000 0.0067(7) 0.000
C30 0.0338(7) 0.0199(6) 0.0286(7) -0.0027(5) 0.0063(5) -0.0052(5)
C31 0.0368(8) 0.0276(7) 0.0275(7) -0.0050(5) -0.0027(6) -0.0082(6)
C32 0.0311(7) 0.0275(7) 0.0262(6) 0.0009(5) -0.0050(5) -0.0038(6)

_geom_special_details            
;
 All esds (except the esd in the dihedral angle between two l.s. planes)
 are estimated using the full covariance matrix.  The cell esds are taken
 into account individually in the estimation of esds in distances, angles
 and torsion angles; correlations between esds in cell parameters are only
 used when they are defined by crystal symmetry.  An approximate (isotropic)
 treatment of cell esds is used for estimating esds involving l.s. planes.
;
loop_
_geom_bond_atom_site_label_1
_geom_bond_atom_site_label_2
_geom_bond_distance
_geom_bond_site_symmetry_2
_geom_bond_publ_flag
N1 C1 1.4433(18) . ?
N1 C2 1.4433(19) . ?
N1 C3 1.3750(16) . ?
N2 C6 1.4460(15) . ?
N2 C9 1.4034(15) . ?
N2 C20 1.4065(15) . ?
N3 C21 1.4449(18) 2_656 ?
N3 C21 1.4448(18) . ?
N3 C22 1.376(2) . ?
N4 C25 1.452(2) . ?
N4 C26 1.4055(13) 2_656 ?
N4 C26 1.4054(13) . ?
O1 C9 1.2154(14) . ?
O2 C20 1.2152(14) . ?
O3 C26 1.2139(14) . ?
C1 H1A 0.9800 . ?
C1 H1B 0.9800 . ?
C1 H1C 0.9800 . ?
C2 H2A 0.9800 . ?
C2 H2B 0.9800 . ?
C2 H2C 0.9800 . ?
C3 C4 1.4033(19) . ?
C3 C8 1.4026(18) . ?
C4 H4 0.9500 . ?
C4 C5 1.3881(17) . ?
C5 H5 0.9500 . ?
C5 C6 1.3770(18) . ?
C6 C7 1.3815(18) . ?
C7 H7 0.9500 . ?
C7 C8 1.3862(17) . ?
C8 H8 0.9500 . ?
C9 C10 1.4753(17) . ?
C10 C11 1.3683(17) . ?
C10 C18 1.4081(17) . ?
C11 H11 0.9500 . ?
C11 C12 1.4058(18) . ?
C12 H12 0.9500 . ?
C12 C13 1.362(2) . ?
C13 H13 0.9500 . ?
C13 C19 1.4126(18) . ?
C14 H14 0.9500 . ?
C14 C15 1.363(2) . ?
C14 C19 1.4120(18) . ?
C15 H15 0.9500 . ?
C15 C16 1.4095(19) . ?
C16 H16 0.9500 . ?
C16 C17 1.3708(17) . ?
C17 C18 1.4078(17) . ?
C17 C20 1.4760(17) . ?
C18 C19 1.4213(17) . ?
C21 H21A 0.9800 . ?
C21 H21B 0.9800 . ?
C21 H21C 0.9800 . ?
C22 C23 1.4007(17) 2_656 ?
C22 C23 1.4007(17) . ?
C23 H23 0.9500 . ?
C23 C24 1.3889(18) . ?
C24 H24 0.9500 . ?
C24 C25 1.3765(16) . ?
C25 C24 1.3765(16) 2_656 ?
C26 C27 1.4758(17) . ?
C27 C28 1.4118(14) . ?
C27 C32 1.3756(17) . ?
C28 C27 1.4118(14) 2_656 ?
C28 C29 1.419(2) . ?
C29 C30 1.4143(15) . ?
C29 C30 1.4143(15) 2_656 ?
C30 H30 0.9500 . ?
C30 C31 1.3640(18) . ?
C31 H31 0.9500 . ?
C31 C32 1.4084(18) . ?
C32 H32 0.9500 . ?

loop_
_geom_angle_atom_site_label_1
_geom_angle_atom_site_label_2
_geom_angle_atom_site_label_3
_geom_angle
_geom_angle_site_symmetry_1
_geom_angle_site_symmetry_3
_geom_angle_publ_flag
C1 N1 C2 119.22(11) . . ?
C3 N1 C1 120.29(12) . . ?
C3 N1 C2 120.34(11) . . ?
C9 N2 C6 117.39(9) . . ?
C9 N2 C20 124.71(10) . . ?
C20 N2 C6 117.89(9) . . ?
C21 N3 C21 119.06(18) . 2_656 ?
C22 N3 C21 120.47(9) . . ?
C22 N3 C21 120.47(9) . 2_656 ?
C26 N4 C25 117.53(7) . . ?
C26 N4 C25 117.53(7) 2_656 . ?
C26 N4 C26 124.94(14) . 2_656 ?
N1 C1 H1A 109.5 . . ?
N1 C1 H1B 109.5 . . ?
N1 C1 H1C 109.5 . . ?
H1A C1 H1B 109.5 . . ?
H1A C1 H1C 109.5 . . ?
H1B C1 H1C 109.5 . . ?
N1 C2 H2A 109.5 . . ?
N1 C2 H2B 109.5 . . ?
N1 C2 H2C 109.5 . . ?
H2A C2 H2B 109.5 . . ?
H2A C2 H2C 109.5 . . ?
H2B C2 H2C 109.5 . . ?
N1 C3 C4 121.05(12) . . ?
N1 C3 C8 121.17(12) . . ?
C8 C3 C4 117.76(11) . . ?
C3 C4 H4 119.6 . . ?
C5 C4 C3 120.79(12) . . ?
C5 C4 H4 119.6 . . ?
C4 C5 H5 119.9 . . ?
C6 C5 C4 120.29(12) . . ?
C6 C5 H5 119.9 . . ?
C5 C6 N2 120.42(11) . . ?
C5 C6 C7 120.07(12) . . ?
C7 C6 N2 119.51(11) . . ?
C6 C7 H7 119.9 . . ?
C6 C7 C8 120.15(12) . . ?
C8 C7 H7 119.9 . . ?
C3 C8 H8 119.5 . . ?
C7 C8 C3 120.93(12) . . ?
C7 C8 H8 119.5 . . ?
N2 C9 C10 116.50(10) . . ?
O1 C9 N2 120.54(11) . . ?
O1 C9 C10 122.96(11) . . ?
C11 C10 C9 118.95(11) . . ?
C11 C10 C18 120.20(12) . . ?
C18 C10 C9 120.84(11) . . ?
C10 C11 H11 119.6 . . ?
C10 C11 C12 120.78(12) . . ?
C12 C11 H11 119.6 . . ?
C11 C12 H12 120.0 . . ?
C13 C12 C11 119.93(12) . . ?
C13 C12 H12 120.0 . . ?
C12 C13 H13 119.4 . . ?
C12 C13 C19 121.21(12) . . ?
C19 C13 H13 119.4 . . ?
C15 C14 H14 119.5 . . ?
C15 C14 C19 120.99(12) . . ?
C19 C14 H14 119.5 . . ?
C14 C15 H15 119.8 . . ?
C14 C15 C16 120.45(12) . . ?
C16 C15 H15 119.8 . . ?
C15 C16 H16 119.9 . . ?
C17 C16 C15 120.27(12) . . ?
C17 C16 H16 119.9 . . ?
C16 C17 C18 120.14(12) . . ?
C16 C17 C20 119.76(11) . . ?
C18 C17 C20 120.09(11) . . ?
C10 C18 C19 119.46(11) . . ?
C17 C18 C10 120.69(11) . . ?
C17 C18 C19 119.84(11) . . ?
C13 C19 C18 118.39(11) . . ?
C14 C19 C13 123.33(12) . . ?
C14 C19 C18 118.28(11) . . ?
N2 C20 C17 117.14(10) . . ?
O2 C20 N2 120.18(11) . . ?
O2 C20 C17 122.68(11) . . ?
N3 C21 H21A 109.5 . . ?
N3 C21 H21B 109.5 . . ?
N3 C21 H21C 109.5 . . ?
H21A C21 H21B 109.5 . . ?
H21A C21 H21C 109.5 . . ?
H21B C21 H21C 109.5 . . ?
N3 C22 C23 121.30(8) . . ?
N3 C22 C23 121.30(8) . 2_656 ?
C23 C22 C23 117.40(17) . 2_656 ?
C22 C23 H23 119.4 . . ?
C24 C23 C22 121.11(13) . . ?
C24 C23 H23 119.4 . . ?
C23 C24 H24 119.9 . . ?
C25 C24 C23 120.17(13) . . ?
C25 C24 H24 119.9 . . ?
C24 C25 N4 119.98(8) 2_656 . ?
C24 C25 N4 119.98(8) . . ?
C24 C25 C24 120.04(17) . 2_656 ?
N4 C26 C27 116.68(10) . . ?
O3 C26 N4 120.15(11) . . ?
O3 C26 C27 123.17(11) . . ?
C28 C27 C26 120.26(11) . . ?
C32 C27 C26 119.57(11) . . ?
C32 C27 C28 120.16(12) . . ?
C27 C28 C27 120.73(15) . 2_656 ?
C27 C28 C29 119.63(8) . . ?
C27 C28 C29 119.64(8) 2_656 . ?
C30 C29 C28 118.35(8) . . ?
C30 C29 C28 118.34(8) 2_656 . ?
C30 C29 C30 123.31(16) 2_656 . ?
C29 C30 H30 119.4 . . ?
C31 C30 C29 121.19(12) . . ?
C31 C30 H30 119.4 . . ?
C30 C31 H31 119.9 . . ?
C30 C31 C32 120.22(11) . . ?
C32 C31 H31 119.9 . . ?
C27 C32 C31 120.33(12) . . ?
C27 C32 H32 119.8 . . ?
C31 C32 H32 119.8 . . ?

loop_
_geom_torsion_atom_site_label_1
_geom_torsion_atom_site_label_2
_geom_torsion_atom_site_label_3
_geom_torsion_atom_site_label_4
_geom_torsion
_geom_torsion_site_symmetry_1
_geom_torsion_site_symmetry_2
_geom_torsion_site_symmetry_3
_geom_torsion_site_symmetry_4
_geom_torsion_publ_flag
N1 C3 C4 C5 -178.64(11) . . . . ?
N1 C3 C8 C7 178.61(11) . . . . ?
N2 C6 C7 C8 -179.85(11) . . . . ?
N2 C9 C10 C11 -179.62(11) . . . . ?
N2 C9 C10 C18 -0.99(17) . . . . ?
N3 C22 C23 C24 179.72(9) . . . . ?
N4 C26 C27 C28 -6.18(16) . . . . ?
N4 C26 C27 C32 174.46(11) . . . . ?
O1 C9 C10 C11 0.0(2) . . . . ?
O1 C9 C10 C18 178.59(12) . . . . ?
O3 C26 C27 C28 173.85(11) . . . . ?
O3 C26 C27 C32 -5.5(2) . . . . ?
C1 N1 C3 C4 -1.28(17) . . . . ?
C1 N1 C3 C8 -179.39(11) . . . . ?
C2 N1 C3 C4 -176.92(11) . . . . ?
C2 N1 C3 C8 4.97(17) . . . . ?
C3 C4 C5 C6 -0.22(18) . . . . ?
C4 C3 C8 C7 0.44(17) . . . . ?
C4 C5 C6 N2 179.81(10) . . . . ?
C4 C5 C6 C7 0.95(17) . . . . ?
C5 C6 C7 C8 -0.97(18) . . . . ?
C6 N2 C9 O1 1.43(18) . . . . ?
C6 N2 C9 C10 -178.98(11) . . . . ?
C6 N2 C20 O2 -1.51(17) . . . . ?
C6 N2 C20 C17 178.83(10) . . . . ?
C6 C7 C8 C3 0.27(18) . . . . ?
C8 C3 C4 C5 -0.47(17) . . . . ?
C9 N2 C6 C5 -110.47(13) . . . . ?
C9 N2 C6 C7 68.40(15) . . . . ?
C9 N2 C20 O2 178.07(11) . . . . ?
C9 N2 C20 C17 -1.59(17) . . . . ?
C9 C10 C11 C12 177.98(12) . . . . ?
C9 C10 C18 C17 0.81(18) . . . . ?
C9 C10 C18 C19 -178.77(11) . . . . ?
C10 C11 C12 C13 0.1(2) . . . . ?
C10 C18 C19 C13 1.46(18) . . . . ?
C10 C18 C19 C14 -179.09(11) . . . . ?
C11 C10 C18 C17 179.43(12) . . . . ?
C11 C10 C18 C19 -0.15(19) . . . . ?
C11 C12 C13 C19 1.3(2) . . . . ?
C12 C13 C19 C14 178.54(13) . . . . ?
C12 C13 C19 C18 -2.03(19) . . . . ?
C14 C15 C16 C17 0.3(2) . . . . ?
C15 C14 C19 C13 179.12(13) . . . . ?
C15 C14 C19 C18 -0.30(19) . . . . ?
C15 C16 C17 C18 0.74(19) . . . . ?
C15 C16 C17 C20 -179.44(12) . . . . ?
C16 C17 C18 C10 178.86(12) . . . . ?
C16 C17 C18 C19 -1.56(18) . . . . ?
C16 C17 C20 N2 -178.53(11) . . . . ?
C16 C17 C20 O2 1.81(19) . . . . ?
C17 C18 C19 C13 -178.12(11) . . . . ?
C17 C18 C19 C14 1.33(18) . . . . ?
C18 C10 C11 C12 -0.7(2) . . . . ?
C18 C17 C20 N2 1.29(17) . . . . ?
C18 C17 C20 O2 -178.36(12) . . . . ?
C19 C14 C15 C16 -0.5(2) . . . . ?
C20 N2 C6 C5 69.14(14) . . . . ?
C20 N2 C6 C7 -111.99(13) . . . . ?
C20 N2 C9 O1 -178.15(12) . . . . ?
C20 N2 C9 C10 1.43(17) . . . . ?
C20 C17 C18 C10 -0.96(18) . . . . ?
C20 C17 C18 C19 178.61(11) . . . . ?
C21 N3 C22 C23 -177.66(9) 2_656 . . 2_656 ?
C21 N3 C22 C23 2.34(9) . . . 2_656 ?
C21 N3 C22 C23 2.34(9) 2_656 . . . ?
C21 N3 C22 C23 -177.66(9) . . . . ?
C22 C23 C24 C25 0.56(18) . . . . ?
C23 C22 C23 C24 -0.28(9) 2_656 . . . ?
C23 C24 C25 N4 179.72(9) . . . . ?
C23 C24 C25 C24 -0.28(9) . . . 2_656 ?
C25 N4 C26 O3 2.98(14) . . . . ?
C25 N4 C26 C27 -176.99(8) . . . . ?
C26 N4 C25 C24 95.15(9) . . . 2_656 ?
C26 N4 C25 C24 95.15(9) 2_656 . . . ?
C26 N4 C25 C24 -84.85(9) 2_656 . . 2_656 ?
C26 N4 C25 C24 -84.85(9) . . . . ?
C26 N4 C26 O3 -177.02(14) 2_656 . . . ?
C26 N4 C26 C27 3.00(8) 2_656 . . . ?
C26 C27 C28 C27 3.16(8) . . . 2_656 ?
C26 C27 C28 C29 -176.84(8) . . . . ?
C26 C27 C32 C31 179.92(12) . . . . ?
C27 C28 C29 C30 -3.83(8) . . . . ?
C27 C28 C29 C30 176.17(8) 2_656 . . . ?
C27 C28 C29 C30 176.17(8) . . . 2_656 ?
C27 C28 C29 C30 -3.83(8) 2_656 . . 2_656 ?
C28 C27 C32 C31 0.56(19) . . . . ?
C28 C29 C30 C31 2.16(14) . . . . ?
C29 C30 C31 C32 0.9(2) . . . . ?
C30 C29 C30 C31 -177.84(14) 2_656 . . . ?
C30 C31 C32 C27 -2.3(2) . . . . ?
C32 C27 C28 C27 -177.49(14) . . . 2_656 ?
C32 C27 C28 C29 2.51(14) . . . . ?

_shelx_res_file                  
;
    acb134.res created by SHELXL-2014/7

TITL acb134 in C2/c
REM orange rod
CELL 0.71073 17.37 29.0684 8.8805 90 94.498 90
ZERR 12 0.0009 0.0013 0.0004 0 0.004 0
LATT 7
SYMM -X,+Y,0.5-Z
SFAC C H N O
UNIT 240 192 24 24

L.S. 8
PLAN  5
SIZE 0.2 0.08 0.08
TEMP -123
LIST 1
BOND $H
CONF
MORE -1
fmap 2
acta 52
REM <olex2.extras>
REM <HklSrc "%.\\acb134.hkl">
REM </olex2.extras>

WGHT    0.058800    1.942100
FVAR       0.16424
N1    3    0.824846    0.785845    0.667117    11.00000    0.04162    0.01677 =
         0.03395   -0.00071    0.00408    0.00262
N2    3    0.818690    0.592481    0.666429    11.00000    0.02754    0.01590 =
         0.02303    0.00004    0.00017    0.00134
N3    3    0.500000    0.458773    0.750000    10.50000    0.06992    0.02025 =
         0.04886    0.00000    0.01144    0.00000
N4    3    0.500000    0.652530    0.750000    10.50000    0.02452    0.01737 =
         0.02501    0.00000   -0.00329    0.00000
O1    4    0.915874    0.592112    0.853883    11.00000    0.03837    0.02439 =
         0.03584   -0.00021   -0.01106   -0.00271
O2    4    0.718916    0.592308    0.484538    11.00000    0.03413    0.02420 =
         0.03104    0.00339   -0.00594    0.00109
O3    4    0.593396    0.652592    0.944038    11.00000    0.04153    0.02476 =
         0.03801    0.00478   -0.01619    0.00081
C1    1    0.761858    0.811665    0.722147    11.00000    0.04700    0.02069 =
         0.03857   -0.00150   -0.00092    0.00899
AFIX 137
H1A   2    0.757497    0.804383    0.828891    11.00000   -1.50000
H1B   2    0.713631    0.803491    0.663575    11.00000   -1.50000
H1C   2    0.771676    0.844654    0.711340    11.00000   -1.50000
AFIX   0
C2    1    0.887408    0.810209    0.604802    11.00000    0.04031    0.01839 =
         0.05006    0.00220   -0.00259   -0.00221
AFIX 137
H2A   2    0.890363    0.801173    0.499094    11.00000   -1.50000
H2B   2    0.936119    0.802590    0.662615    11.00000   -1.50000
H2C   2    0.878223    0.843407    0.610384    11.00000   -1.50000
AFIX   0
C3    1    0.822704    0.738565    0.664835    11.00000    0.03450    0.01803 =
         0.02011   -0.00101   -0.00431    0.00198
C4    1    0.760430    0.714413    0.718344    11.00000    0.02838    0.02334 =
         0.02813   -0.00238   -0.00053    0.00489
AFIX  43
H4    2    0.718513    0.730940    0.754771    11.00000   -1.20000
AFIX   0
C5    1    0.759346    0.666667    0.718683    11.00000    0.02595    0.02303 =
         0.02571   -0.00057   -0.00005   -0.00081
AFIX  43
H5    2    0.716881    0.650782    0.755574    11.00000   -1.20000
AFIX   0
C6    1    0.819550    0.642222    0.665783    11.00000    0.02946    0.01700 =
         0.02156    0.00052   -0.00205    0.00034
C7    1    0.881955    0.665161    0.614077    11.00000    0.03279    0.01871 =
         0.02760   -0.00193    0.00480    0.00292
AFIX  43
H7    2    0.923795    0.648224    0.579091    11.00000   -1.20000
AFIX   0
C8    1    0.883658    0.712837    0.613130    11.00000    0.03252    0.02166 =
         0.02710    0.00032    0.00437   -0.00152
AFIX  43
H8    2    0.926718    0.728303    0.576950    11.00000   -1.20000
AFIX   0
C9    1    0.872061    0.570075    0.768226    11.00000    0.02546    0.02093 =
         0.02476    0.00182    0.00074    0.00103
C10   1    0.871092    0.519335    0.765185    11.00000    0.02596    0.02072 =
         0.02453    0.00187    0.00422    0.00200
C11   1    0.921626    0.495725    0.862712    11.00000    0.03076    0.02588 =
         0.03687    0.00255   -0.00213    0.00218
AFIX  43
H11   2    0.957579    0.512199    0.928406    11.00000   -1.20000
AFIX   0
C12   1    0.920973    0.447383    0.866852    11.00000    0.03293    0.02557 =
         0.04078    0.00868    0.00385    0.00749
AFIX  43
H12   2    0.956267    0.431364    0.935177    11.00000   -1.20000
AFIX   0
C13   1    0.869668    0.423532    0.772768    11.00000    0.03956    0.01894 =
         0.03541    0.00332    0.01523    0.00566
AFIX  43
H13   2    0.868908    0.390890    0.777697    11.00000   -1.20000
AFIX   0
C14   1    0.764561    0.423250    0.565939    11.00000    0.04992    0.01832 =
         0.03084   -0.00239    0.01234   -0.00752
AFIX  43
H14   2    0.763562    0.390575    0.565210    11.00000   -1.20000
AFIX   0
C15   1    0.714804    0.447029    0.468451    11.00000    0.04553    0.02784 =
         0.02970   -0.00489    0.00225   -0.01124
AFIX  43
H15   2    0.679834    0.430815    0.400021    11.00000   -1.20000
AFIX   0
C16   1    0.714867    0.495519    0.468450    11.00000    0.03606    0.02722 =
         0.02535    0.00042    0.00041   -0.00517
AFIX  43
H16   2    0.679799    0.511808    0.400420    11.00000   -1.20000
AFIX   0
C17   1    0.765323    0.519269    0.566211    11.00000    0.02890    0.02114 =
         0.02111    0.00009    0.00596   -0.00300
C18   1    0.818046    0.495338    0.666092    11.00000    0.02798    0.01895 =
         0.02112    0.00068    0.00802   -0.00008
C19   1    0.817582    0.446448    0.668020    11.00000    0.03586    0.02005 =
         0.02530    0.00033    0.01236   -0.00072
C20   1    0.764343    0.570042    0.566110    11.00000    0.02527    0.02158 =
         0.02051    0.00040    0.00245   -0.00102

C21   1    0.441992    0.433566    0.823981    11.00000    0.06049    0.02366 =
         0.05471    0.00751   -0.01394   -0.01143
AFIX 137
H21A  2    0.441524    0.443993    0.928850    11.00000   -1.50000
H21B  2    0.453910    0.400625    0.822396    11.00000   -1.50000
H21C  2    0.391197    0.438984    0.770877    11.00000   -1.50000
AFIX   0
C22   1    0.500000    0.506110    0.750000    10.50000    0.03932    0.01957 =
         0.02968    0.00000   -0.00562    0.00000
C23   1    0.554036    0.531141    0.674256    11.00000    0.03435    0.02470 =
         0.03617   -0.00267    0.00220    0.00616
AFIX  43
H23   2    0.591601    0.515169    0.622182    11.00000   -1.20000
AFIX   0
C24   1    0.553622    0.578921    0.674002    11.00000    0.02877    0.02456 =
         0.03329    0.00186    0.00245   -0.00008
AFIX  43
H24   2    0.590438    0.595313    0.621245    11.00000   -1.20000
AFIX   0
C25   1    0.500000    0.602583    0.750000    10.50000    0.02627    0.01781 =
         0.02695    0.00000   -0.00523    0.00000
C26   1    0.549999    0.674877    0.858618    11.00000    0.02381    0.02321 =
         0.02409    0.00177   -0.00178   -0.00139
C27   1    0.546280    0.725585    0.861747    11.00000    0.02448    0.02157 =
         0.02254    0.00059    0.00071   -0.00191
C28   1    0.500000    0.749598    0.750000    10.50000    0.02206    0.02005 =
         0.02023    0.00000    0.00312    0.00000
C29   1    0.500000    0.798420    0.750000    10.50000    0.02712    0.02137 =
         0.02383    0.00000    0.00670    0.00000
C30   1    0.543202    0.821521    0.868652    11.00000    0.03379    0.01988 =
         0.02858   -0.00272    0.00630   -0.00519
AFIX  43
H30   2    0.542378    0.854179    0.872241    11.00000   -1.20000
AFIX   0
C31   1    0.586026    0.797760    0.978021    11.00000    0.03682    0.02759 =
         0.02754   -0.00495   -0.00273   -0.00820
AFIX  43
H31   2    0.614068    0.813910    1.057553    11.00000   -1.20000
AFIX   0
C32   1    0.588812    0.749359    0.973436    11.00000    0.03106    0.02745 =
         0.02623    0.00090   -0.00504   -0.00376
AFIX  43
H32   2    0.620220    0.733051    1.047848    11.00000   -1.20000
AFIX   0
HKLF 4

REM  acb134 in C2/c
REM R1 =  0.0429 for    3685 Fo > 4sig(Fo)  and  0.0653 for all    5091 data
REM    331 parameters refined using      0 restraints

END

WGHT      0.0588      1.9423

REM Highest difference peak  0.195,  deepest hole -0.240,  1-sigma level  0.043
Q1    1   0.7782  0.5079  0.6397  11.00000  0.05    0.20
Q2    1   0.8285  0.5812  0.7359  11.00000  0.05    0.19
Q3    1   0.8545  0.5103  0.6892  11.00000  0.05    0.19
Q4    1   0.8727  0.5098  0.8402  11.00000  0.05    0.19
Q5    1   0.8679  0.5384  0.7663  11.00000  0.05    0.19
;
_shelx_res_checksum              69318
_shelx_hkl_file                  
;
   0   0   2 1362.13    6.13
   0   0   2 1377.01    6.82
   0   0  -2 1319.26    5.92
   0   0  -2 1352.43    5.78
   0   0   2 1367.22    5.99
   0   0  -3   -0.02    0.23
   0   0   3   -0.50    0.31
   0   0   3   -0.10    0.26
   0   0   3   -0.30    0.32
   0   0  -3   -0.02    0.22
   0   0   4   12.81    0.89
   0   0   4   11.43    0.88
   0   0   4   12.15    0.98
   0   0  -4   11.68    0.81
   0   0  -4   11.13    0.77
   0   0  -5   -0.04    0.27
   0   0   5   -0.42    0.38
   0   0   5   -0.43    0.37
   0   0  -5    0.45    0.19
   0   0  -5   -0.72    0.35
   0   0   5   -0.17    0.33
   0   0   5    0.15    0.43
   0   0   6   73.08    2.89
   0   0  -6   66.45    2.72
   0   0   6   69.80    2.82
   0   0   6   70.14    2.56
   0   0  -6   68.58    1.37
   0   0  -6   70.88    2.44
   0   0  -6   68.22    2.27
   0   0  -7    0.07    0.30
   0   0   7   -0.36    0.56
   0   0   7   -0.10    0.39
   0   0  -7    0.06    0.08
   0   0   7    0.55    0.51
   0   0   8   29.35    2.21
   0   0   8   31.33    2.17
   0   0  -8   28.47    1.76
   0   0  -9    0.15    0.43
   0   0   9   -0.02    0.59
   0   0   9    1.54    0.80
   0   0  10  169.98    6.05
   0  -2  -2    0.42    0.32
   0   2  -2    0.44    0.29
   0   2   2    0.40    0.21
   0   2  -2    0.77    0.26
   0   2   2    0.69    0.19
   0  -2  -2    0.43    0.16
   0  -2   2    0.15    0.30
   0  -2  -2    0.80    0.25
   0  -2  -2    0.54    0.19
   0   2   2    0.21    0.26
   0  -2  -3   14.97    0.72
   0  -2   3   14.15    0.91
   0   2  -3   14.07    0.80
   0   2   3   14.91    0.82
   0   2   3   13.48    0.71
   0  -2  -3   12.83    0.66
   0  -2   3   13.42    0.82
   0  -2  -3   15.46    0.96
   0  -2   3   14.80    0.90
   0   2  -3   13.97    0.84
   0  -2  -3   14.56    0.49
   0  -2   3   14.06    0.89
   0  -2  -4   22.84    0.66
   0   2  -4   23.43    1.15
   0  -2  -4   22.39    1.02
   0  -2  -4   21.67    1.02
   0   2   4   22.92    1.16
   0   2  -4   24.11    1.21
   0   2   4   23.22    1.11
   0  -2   4   21.90    1.22
   0   2   4   22.88    1.32
   0  -2   4   24.90    1.37
   0  -2   4   24.83    1.29
   0  -2   5    4.69    0.75
   0   2  -5    4.79    0.64
   0   2   5    3.72    0.60
   0  -2  -5    4.52    0.32
   0  -2   5    4.95    0.79
   0  -2   5    4.52    0.65
   0  -2   5    4.27    0.69
   0   2  -5    5.36    0.73
   0   2  -5    5.02    0.63
   0   2   5    5.14    0.61
   0  -2  -5    4.80    0.58
   0   2   5    4.03    0.67
   0   2   5    4.30    0.69
   0  -2  -6    0.35    0.11
   0  -2   6    0.21    0.41
   0   2   6    0.70    0.51
   0   2  -6    0.39    0.29
   0  -2   6    0.64    0.48
   0   2  -6    0.49    0.35
   0   2  -6    0.82    0.45
   0   2   6    0.05    0.38
   0   2   6    0.19    0.36
   0  -2  -6    0.82    0.38
   0  -2   6    0.97    0.48
   0   2  -7    0.54    0.23
   0  -2   7   -0.72    0.61
   0   2   7    1.10    0.52
   0  -2   7    0.48    0.46
   0  -2  -7    0.63    0.34
   0   2  -7    0.81    0.43
   0  -2   7    0.29    0.44
   0  -2  -7    0.23    0.39
   0   2   7   -0.15    0.52
   0  -2  -8   41.72    2.02
   0  -2   8   44.45    2.54
   0  -2   8   42.04    2.61
   0   2   8   42.22    2.65
   0   2  -8   44.21    2.21
   0   2  -8   42.24    0.91
   0  -2  -9    0.65    0.44
   0  -2   9    0.79    0.68
   0   2   9    1.70    0.78
   0  -2   9    1.92    0.76
   0  -2  10   16.14    1.93
   0   2  10   15.45    2.04
   0  -2  10   17.28    2.12
   0   4  -1    5.20    0.36
   0  -4   1    4.13    0.39
   0   4  -1    5.05    0.41
   0   4  -1    4.63    0.40
   0   4   1    3.97    0.28
   0  -4  -1    4.69    0.40
   0  -4  -1    4.10    0.51
   0   4  -2    8.83    0.66
   0   4  -2    7.38    0.63
   0  -4   2    7.42    0.66
   0   4  -2    7.59    0.61
   0  -4  -2    6.90    0.60
   0   4   2    7.39    0.42
   0   4  -2    7.82    0.61
   0   4   2    8.06    0.37
   0  -4  -3    2.93    0.50
   0  -4  -3    2.49    0.38
   0   4  -3    1.86    0.47
   0   4   3    2.89    0.34
   0  -4   3    1.79    0.43
   0  -4   3    2.48    0.45
   0   4  -3    2.69    0.43
   0   4  -3    2.92    0.45
   0   4   3    2.71    0.33
   0   4  -3    2.72    0.47
   0  -4  -3    2.49    0.27
   0  -4   4    3.12    0.51
   0  -4  -4    2.81    0.58
   0   4  -4    3.66    0.59
   0   4   4    3.38    0.43
   0  -4  -4    3.38    0.45
   0   4  -4    2.52    0.52
   0  -4   4    2.91    0.56
   0   4  -4    2.99    0.52
   0  -4   4    2.74    0.55
   0  -4  -4    2.95    0.28
   0   4  -5    0.47    0.37
   0   4  -5    0.48    0.34
   0  -4   5    0.91    0.46
   0  -4   5   -0.21    0.44
   0   4   5    0.23    0.36
   0  -4  -5    0.27    0.14
   0  -4   5    0.14    0.35
   0   4   5    0.30    0.27
   0  -4  -5    0.58    0.29
   0   4  -5    0.26    0.33
   0  -4  -5   -0.23    0.44
   0  -4   5   -0.02    0.41
   0   4   5    0.34    0.34
   0   4   6    3.02    0.72
   0   4  -6    3.99    0.70
   0   4   6    4.09    0.79
   0  -4   6    3.75    0.75
   0   4  -6    2.53    0.55
   0  -4  -6    3.32    0.48
   0   4  -6    4.25    0.73
   0  -4   6    4.09    0.70
   0  -4   6    3.40    0.73
   0   4   7    8.98    1.23
   0   4  -7   10.64    1.13
   0  -4  -7    9.17    0.89
   0  -4   7    9.75    1.18
   0  -4  -7    9.80    1.15
   0  -4   7   12.96    1.42
   0  -4   7   11.92    1.33
   0   4  -7   10.96    1.11
   0  -4   8    3.07    0.84
   0  -4   8    2.88    0.79
   0  -4  -8    2.83    0.55
   0   4  -8    2.45    0.40
   0   4   8    3.77    1.03
   0   4  -8    3.31    0.71
   0  -4  -9    0.42    0.33
   0  -4   9   -0.39    0.71
   0  -4   9    0.62    0.64
   0  -4  10    4.96    1.22
   0  -4  10    4.99    1.10
   0   4  10    6.95    1.50
   0  -4  11    2.80    1.08
   0   6   0   55.60    1.11
   0  -6   0   57.73    1.61
   0   6  -1  334.68    2.85
   0   6  -1  328.96    3.22
   0  -6   1  341.45    3.37
   0   6  -1  319.21    3.34
   0  -6  -1  329.20    3.25
   0   6   1  324.40    3.35
   0  -6   1  347.64    2.85
   0   6  -1  332.15    3.46
   0  -6  -1  327.02    3.96
   0  -6   1  347.47    4.11
   0   6  -2    0.51    0.29
   0   6  -2    0.90    0.32
   0  -6  -2    0.94    0.33
   0  -6   2    0.73    0.35
   0   6  -2    1.35    0.33
   0   6  -2    1.27    0.35
   0   6   2   -0.82    0.36
   0   6  -3   13.11    0.89
   0   6  -3   11.77    0.86
   0   6  -3   12.82    0.86
   0  -6   3   12.92    0.95
   0  -6  -3   12.53    0.91
   0   6   3   14.29    0.73
   0   6   3   12.96    0.55
   0  -6   3   12.52    0.90
   0   6  -3   12.87    0.93
   0  -6  -3   12.90    0.72
   0  -6   4   40.90    1.82
   0   6   4   46.07    1.28
   0  -6   4   40.04    1.76
   0   6  -4   42.82    1.81
   0   6  -4   41.73    1.70
   0   6  -4   42.82    1.82
   0   6  -4   41.63    1.72
   0  -6   4   42.83    1.76
   0  -6  -4   42.19    1.36
   0   6   4   42.29    1.29
   0  -6  -4   41.97    1.86
   0   6  -5   61.03    2.40
   0   6  -5   62.82    2.35
   0   6   5   61.03    1.70
   0   6  -5   60.99    2.23
   0  -6  -5   61.04    1.77
   0  -6  -5   59.88    2.47
   0  -6   5   62.74    2.52
   0  -6   5   63.12    2.42
   0  -6   5   61.17    2.34
   0  -6   5   59.51    2.35
   0   6   5   59.89    2.47
   0  -6   6   99.31    3.26
   0  -6  -6   95.08    2.40
   0  -6   6   93.76    3.23
   0   6   6   95.52    3.36
   0   6  -6  100.18    3.19
   0   6   6   91.96    3.36
   0   6  -6   92.21    2.99
   0  -6   6   95.80    3.46
   0   6  -6   96.93    3.35
   0   6   7    4.62    0.97
   0  -6  -7    5.17    0.65
   0   6  -7    3.44    0.65
   0  -6   7    3.72    0.79
   0  -6   7    5.52    0.98
   0  -6   7    5.65    1.01
   0   6  -7    5.15    0.79
   0   6   8   10.95    1.53
   0  -6   8    9.74    1.28
   0  -6  -8    9.56    0.94
   0  -6   8   10.24    1.31
   0   6   9    2.56    0.95
   0  -6  -9    1.12    0.39
   0  -6   9    2.61    0.89
   0  -6   9    0.85    0.58
   0   6  10    1.75    0.89
   0  -6  10    0.28    0.63
   0  -6  10    0.37    0.69
   0  -6  11    6.27    1.37
   0  -8   0 1349.50    8.69
   0   8   0 1378.05    6.29
   0  -8   1    2.52    0.41
   0   8  -1    3.19    0.64
   0  -8   1    2.48    0.33
   0  -8  -1    2.28    0.37
   0  -8   1    2.44    0.58
   0  -8  -1    2.73    0.58
   0   8  -1    2.34    0.43
   0   8  -1    2.31    0.40
   0  -8  -2   74.80    2.35
   0   8   2   68.52    1.61
   0   8  -2   71.99    1.79
   0   8   2   73.23    2.01
   0   8  -2   75.79    2.03
   0   8  -2   73.44    1.84
   0  -8  -2   76.85    1.97
   0   8  -2   76.74    2.07
   0  -8   2   74.46    1.98
   0  -8  -3    7.86    0.78
   0   8   3    7.06    0.36
   0  -8   3    7.53    0.79
   0   8  -3    8.08    0.76
   0   8  -3    8.47    0.76
   0   8  -3    8.18    0.73
   0   8   3    7.68    0.82
   0   8   3    7.82    0.58
   0   8  -3    7.89    0.79
   0  -8  -4   17.83    0.91
   0  -8  -4   18.76    1.29
   0   8  -4   18.88    1.25
   0   8  -4   19.28    1.27
   0   8   4   18.46    1.35
   0   8   4   18.57    0.72
   0   8  -4   19.84    1.25
   0   8  -4   19.08    1.19
   0  -8   4   19.84    1.30
   0  -8   4   18.18    1.27
   0   8   4   18.22    0.97
   0  -8  -5  496.62    4.99
   0   8  -5  497.41    6.55
   0   8  -5  511.28    6.79
   0  -8  -5  514.18    7.32
   0  -8   5  492.11    7.20
   0   8   5  495.61    8.14
   0  -8   5  517.44    6.95
   0  -8   5  493.48    6.67
   0   8  -5  521.20    7.09
   0   8   5  510.47    5.12
   0   8  -5  519.60    7.08
   0   8   5  495.02    7.21
   0  -8   6   11.32    1.28
   0  -8   6   10.32    1.16
   0   8   6   11.52    1.29
   0  -8  -6   11.17    0.82
   0   8  -6   11.59    1.13
   0  -8   6   10.86    1.17
   0   8  -6   11.22    1.18
   0   8  -6   11.07    1.09
   0  -8  -6   11.89    1.25
   0   8  -7   18.96    1.59
   0   8   7   19.17    1.77
   0  -8   7   18.70    1.63
   0  -8   7   19.43    1.76
   0  -8   7   19.91    1.66
   0  -8  -7   20.89    1.21
   0   8   8    0.70    0.66
   0  -8  -8    0.33    0.31
   0  -8   8    0.57    0.65
   0  -8   8    0.89    0.62
   0   8   9   -0.22    0.75
   0   8   9    0.46    0.66
   0  -8   9    0.45    0.66
   0  -8   9    0.55    0.66
   0  -8  10    5.30    1.19
   0   8  10    8.64    1.79
   0  -8  10    5.51    1.23
   0   8  10    7.90    1.51
   0  -8  11    1.28    0.98
   0  10   0  243.51    2.97
   0 -10   0  233.24    4.11
   0  10   0  238.39    4.09
   0 -10   1  183.07    3.68
   0  10  -1  180.74    3.03
   0  10   1  168.33    1.98
   0 -10  -1  173.65    2.84
   0  10  -1  187.14    3.80
   0 -10  -1  173.50    3.54
   0  10  -1  183.10    3.04
   0 -10   1  173.33    2.31
   0  10   1  182.77    3.72
   0  10   2    2.22    0.51
   0  10  -2    2.36    0.46
   0  10  -2    1.93    0.48
   0 -10  -2    1.77    0.43
   0 -10   2    1.83    0.54
   0  10  -2    1.76    0.35
   0  10   2    1.30    0.30
   0 -10   2    0.86    0.36
   0 -10  -2    1.58    0.53
   0 -10  -3    0.92    0.40
   0  10  -3    1.39    0.42
   0  10  -3    1.94    0.48
   0 -10   3    0.77    0.39
   0  10  -3    1.11    0.41
   0  10  -3    1.40    0.42
   0  10   3    1.18    0.48
   0  10   3    0.45    0.23
   0  10   4    3.16    0.49
   0  10  -4    3.58    0.59
   0  10  -4    3.47    0.62
   0 -10   4    2.02    0.58
   0  10  -4    3.41    0.60
   0  10  -4    2.91    0.54
   0  10   4    2.88    0.76
   0 -10  -4    3.47    0.64
   0 -10   4    2.69    0.61
   0  10   4    2.92    0.65
   0  10  -5   23.22    1.59
   0  10   5   22.51    1.84
   0 -10   5   23.51    1.66
   0  10  -5   24.38    1.59
   0 -10  -5   22.79    1.61
   0  10  -5   21.17    1.46
   0  10   5   18.74    1.14
   0 -10   5   21.49    1.50
   0  10  -5   20.67    1.38
   0  10   5   21.68    1.61
   0 -10  -5   21.22    1.06
   0  10  -6   17.02    1.43
   0 -10   6   15.96    1.38
   0 -10  -6   17.11    0.99
   0 -10   6   16.04    1.45
   0 -10  -6   15.97    1.48
   0 -10   6   18.46    1.61
   0  10   6   17.39    1.59
   0  10  -6   16.96    1.43
   0  10   6   15.81    1.04
   0  10  -6   17.25    1.43
   0  10   6   16.17    1.75
   0 -10   7    1.99    0.77
   0 -10   7    1.41    0.57
   0 -10   7    1.65    0.63
   0  10   7    1.28    0.67
   0  10   7    2.85    0.90
   0 -10  -7    1.69    0.40
   0 -10   8   23.50    1.96
   0  10   8   22.99    2.15
   0 -10   8   22.92    2.03
   0  10   8   22.58    2.37
   0 -10  -8   23.38    1.31
   0 -10   9   -0.34    0.60
   0 -10   9   -0.10    0.71
   0  10   9    0.45    0.61
   0  10   9    1.87    1.17
   0  10  10    2.39    0.97
   0  10  10    1.29    1.02
   0 -10  10    2.93    0.97
   0 -10  10    0.46    0.74
   0 -10  11   -0.13    0.71
   0  12   0 1677.77    8.62
   0 -12   0 1717.50   12.04
   0  12   0 1669.70   11.88
   0 -12  -1   21.59    1.43
   0 -12   1   21.02    0.85
   0 -12   1   21.45    1.46
   0  12  -1   22.56    1.55
   0  12  -1   21.09    1.18
   0  12   1   19.56    1.41
   0  12  -1   22.56    1.18
   0  12   1   20.52    0.81
   0 -12  -1   21.51    1.10
   0  12   2    0.74    0.38
   0  12   2    0.60    0.14
   0 -12   2   -0.02    0.57
   0  12  -2    0.37    0.34
   0 -12  -2    0.20    0.43
   0 -12   2    0.88    0.43
   0  12   2    0.23    0.60
   0  12  -2    0.72    0.36
   0 -12  -2    0.07    0.32
   0  12  -3   26.91    1.39
   0 -12  -3   29.85    1.85
   0  12  -3   29.84    1.43
   0  12   3   26.98    1.83
   0  12   3   29.92    1.33
   0 -12  -3   30.29    1.53
   0  12  -3   28.59    1.59
   0 -12   3   29.94    1.86
   0  12   3   27.36    1.56
   0 -12   3   30.35    1.63
   0  12  -4   -0.14    0.35
   0 -12   4   -0.69    0.49
   0  12  -4    0.13    0.34
   0  12  -4   -0.60    0.40
   0 -12  -4   -0.30    0.39
   0  12  -4   -0.29    0.36
   0  12   4    0.17    0.25
   0  12   4   -0.08    0.59
   0 -12   4   -0.21    0.43
   0  12   4    0.19    0.42
   0  12  -5   36.89    2.02
   0 -12  -5   37.60    2.09
   0 -12   5   34.40    1.98
   0 -12  -5   35.25    1.42
   0  12   5   35.76    2.09
   0  12  -5   33.69    1.78
   0  12  -5   36.45    2.03
   0  12  -5   36.57    1.93
   0  12   5   30.96    1.58
   0  12   5   35.10    2.36
   0 -12   5   36.29    2.11
   0 -12  -6    1.37    0.60
   0 -12  -6    0.88    0.27
   0  12   6    1.06    0.40
   0  12  -6    1.43    0.62
   0 -12   6    1.72    0.61
   0  12  -6    0.50    0.37
   0  12   6    0.91    0.64
   0  12   6    1.10    0.69
   0 -12   6    1.15    0.59
   0  12  -6    0.74    0.47
   0 -12   6    0.18    0.52
   0 -12   7    2.73    0.77
   0 -12   7    3.46    0.90
   0 -12   7    2.30    0.74
   0  12   7    0.30    0.59
   0  12   7    4.56    1.15
   0 -12  -7    1.85    0.38
   0 -12   8    0.04    0.63
   0 -12   8    0.86    0.70
   0 -12  -8    1.09    0.34
   0  12   8    1.23    0.75
   0  12   8   -0.37    0.77
   0 -12   9    3.59    0.89
   0  12   9    4.05    1.09
   0 -12   9    4.72    1.14
   0  12   9    4.06    1.33
   0 -12  10   20.17    2.22
   0 -12  10   20.06    2.12
   0  14   0  627.24    5.72
   0 -14   0  642.80    3.95
   0 -14   0  647.92    8.03
   0  14   0  640.32    7.97
   0  14   1 2000.75    8.55
   0  14   1 1942.39   14.24
   0  14  -1 2037.60   14.68
   0 -14   1 1908.98    8.23
   0  14  -1 1850.53   11.43
   0  14  -1 1963.19   11.32
   0 -14  -1 1884.62   10.67
   0 -14  -1 1814.04   13.50
   0 -14   1 1956.78   14.22
   0 -14  -2    4.96    0.85
   0 -14  -2    5.09    0.68
   0  14   2    4.61    0.60
   0 -14   2    4.83    0.79
   0  14  -2    4.85    0.65
   0  14   2    4.87    0.90
   0  14   2    3.95    0.31
   0  14  -2    6.64    0.77
   0 -14  -3    0.45    0.31
   0  14   3    0.88    0.36
   0  14  -3    0.21    0.32
   0 -14   3    0.96    0.60
   0  14  -3    0.99    0.44
   0 -14   3    0.82    0.46
   0  14   3    0.94    0.56
   0 -14  -3    0.47    0.46
   0  14  -3    0.76    0.46
   0 -14   3    0.65    0.45
   0  14   3    0.73    0.46
   0 -14  -4    0.55    0.41
   0  14   4    0.12    0.32
   0 -14   4    0.74    0.59
   0  14  -4   -0.11    0.33
   0  14  -4   -0.14    0.31
   0 -14   4    0.24    0.48
   0  14   4   -0.09    0.43
   0  14   4    1.01    0.70
   0  14  -4   -0.01    0.35
   0 -14   4    0.56    0.52
   0  14   5   31.37    2.04
   0 -14   5   32.73    2.04
   0  14   5   32.53    2.41
   0 -14  -5   32.96    2.00
   0  14  -5   34.00    1.80
   0  14  -5   32.59    2.00
   0 -14   5   32.32    2.00
   0  14  -5   32.62    1.89
   0  14   5   33.97    1.66
   0 -14  -5   34.29    1.49
   0  14  -6    0.09    0.42
   0  14  -6    1.13    0.55
   0 -14  -6    1.20    0.33
   0  14   6    1.20    0.77
   0 -14   6    1.43    0.63
   0  14   6    1.64    0.52
   0 -14   6    0.79    0.51
   0  14   6    0.93    0.58
   0  14   7    0.46    0.55
   0 -14  -7    0.39    0.25
   0  14   7    0.26    0.68
   0 -14   7    0.98    0.56
   0 -14   7    0.61    0.53
   0  14   7    0.99    0.43
   0  14   8   25.71    2.62
   0 -14   8   29.25    2.19
   0 -14   8   29.61    2.37
   0  14   8   29.34    2.44
   0 -14   9   10.99    1.58
   0  14   9   10.31    1.70
   0 -14   9    9.97    1.45
   0  14   9   10.97    1.84
   0 -14  10    4.56    1.06
   0 -14  10    4.30    1.19
   0  16   0   29.73    1.92
   0  16   0   28.86    1.33
   0 -16   0   28.71    0.89
   0 -16   0   29.96    1.88
   0  16  -1    4.45    0.91
   0 -16   1    4.44    0.86
   0 -16   1    4.92    0.49
   0 -16  -1    5.06    0.87
   0  16   1    3.93    0.43
   0  16  -1    4.28    0.68
   0  16   1    4.91    0.90
   0 -16  -1    4.62    0.59
   0  16  -1    4.34    0.63
   0 -16  -2   11.71    0.98
   0 -16  -2   13.01    1.32
   0  16  -2   12.94    1.09
   0  16  -2   12.37    1.02
   0 -16   2   12.04    1.08
   0  16   2   13.05    1.40
   0  16   2   11.75    0.57
   0  16   2   13.45    1.09
   0 -16   2   12.69    1.31
   0 -16   3    0.13    0.36
   0  16   3    1.60    0.76
   0  16  -3   -0.07    0.39
   0  16   3    1.08    0.43
   0  16  -3    0.10    0.36
   0 -16   3    1.41    0.58
   0 -16   3    0.48    0.48
   0 -16  -3    0.66    0.57
   0 -16  -3   -0.88    0.47
   0 -16   4    5.55    0.85
   0  16   4    4.65    1.02
   0 -16   4    3.81    0.74
   0 -16   4    4.18    0.93
   0  16  -4    4.88    0.78
   0 -16  -4    4.19    0.73
   0  16   4    3.30    0.74
   0  16  -4    4.56    0.71
   0  16   4    4.53    0.71
   0  16  -4    4.22    0.71
   0 -16   5    1.73    0.62
   0  16  -5    2.11    0.56
   0  16   5    1.21    0.62
   0 -16   5    1.51    0.71
   0 -16   5    3.09    0.81
   0 -16  -5    2.02    0.59
   0  16   5    0.77    0.56
   0  16  -5    1.84    0.61
   0  16   5    1.60    0.46
   0 -16   6    2.71    0.84
   0 -16   6    1.67    0.70
   0  16   6    3.50    0.66
   0 -16  -6    3.07    0.51
   0  16   6    4.44    1.13
   0  16   6    3.10    0.92
   0  16  -6    2.10    0.67
   0 -16   7    1.49    0.73
   0 -16   7    0.97    0.56
   0  16   7    1.22    0.79
   0  16   7    1.70    0.50
   0 -16  -7    1.70    0.38
   0  16   7    0.93    0.84
   0  16   8   -1.78    0.96
   0 -16   8    0.47    0.58
   0  16   8    0.85    0.86
   0 -16   8   -0.92    0.76
   0  16   9    5.11    1.47
   0  16   9    3.65    1.09
   0 -16   9    5.70    1.17
   0 -16   9    6.96    1.45
   0 -16  10    0.67    0.71
   0 -18   0    0.10    0.16
   0  18   0   -0.19    0.27
   0 -18   0   -0.04    0.49
   0  18   0    0.02    0.55
   0  18   1   27.71    1.19
   0 -18   1   26.21    1.56
   0  18   1   27.64    1.97
   0 -18  -1   27.40    1.45
   0 -18   1   29.30    2.02
   0  18  -1   28.36    1.60
   0  18  -1   29.66    2.05
   0 -18  -1   29.27    1.97
   0  18  -1   30.38    1.55
   0  18  -2    3.25    0.60
   0  18  -2    2.71    0.54
   0 -18   2    2.83    0.67
   0  18   2    2.61    0.59
   0  18   2    3.37    0.35
   0  18   2    2.28    0.77
   0 -18  -2    3.38    0.77
   0 -18  -2    3.02    0.61
   0 -18   2    3.39    0.82
   0  18  -3    7.73    0.89
   0  18   3    6.85    1.15
   0 -18   3    6.92    0.98
   0 -18  -3    7.50    0.91
   0  18   3    7.37    0.88
   0  18  -3    7.50    0.97
   0 -18   3    7.40    1.14
   0 -18  -3    6.80    1.11
   0 -18   4   75.43    3.05
   0 -18   4   76.18    3.03
   0  18   4   76.36    2.71
   0  18  -4   80.73    2.76
   0  18   4   75.69    3.66
   0 -18   4   78.90    3.68
   0  18  -4   84.96    3.25
   0 -18  -4   80.33    3.01
   0  18   5   27.60    1.71
   0  18   5   27.76    2.09
   0  18  -5   31.06    1.81
   0  18   5   29.69    2.45
   0 -18   5   30.01    2.11
   0 -18   5   24.70    1.92
   0 -18  -5   29.72    1.99
   0 -18  -6    4.06    0.59
   0  18   6    5.41    1.15
   0  18   6    4.46    1.17
   0 -18   6    4.97    1.01
   0  18   6    4.54    0.85
   0  18  -6    4.94    0.81
   0 -18   6    4.35    0.96
   0  18   7    0.96    0.75
   0 -18   7    2.59    0.75
   0  18   7    1.72    0.96
   0  18  -7    1.82    0.62
   0 -18   7    1.72    0.76
   0  18   8   15.27    2.18
   0  18   8   11.76    1.65
   0 -18   8   14.34    1.57
   0 -18   8   14.90    1.88
   0 -18   9    2.43    0.90
   0  18   9    2.06    0.90
   0 -18   9    2.37    1.03
   0  18   9    3.14    1.35
   0 -18  10   -0.16    0.77
   0  20   0  102.25    2.73
   0 -20   0   98.39    1.74
   0  20   0   96.27    3.84
   0 -20   0  103.77    3.91
   0 -20   0  100.24    2.99
   0  20  -1    0.46    0.72
   0 -20   1    0.31    0.54
   0 -20  -1   -0.10    0.36
   0  20   1    0.15    0.30
   0  20   1   -0.08    0.54
   0  20  -1    0.37    0.42
   0  20  -1    0.45    0.50
   0 -20   1    0.18    0.39
   0 -20  -1   -0.17    0.30
   0 -20  -1    0.10    0.46
   0 -20   2   49.26    2.77
   0  20   2   50.67    2.30
   0  20   2   53.63    1.41
   0  20  -2   51.98    2.32
   0 -20  -2   53.23    2.87
   0 -20  -2   50.72    2.18
   0  20  -2   51.79    2.24
   0  20   2   53.50    2.99
   0 -20   2   50.49    2.35
   0  20  -3    1.19    0.53
   0  20   3   -0.44    0.78
   0  20  -3    0.26    0.35
   0 -20   3   -0.02    0.49
   0 -20   3    0.52    0.52
   0 -20  -3    0.18    0.36
   0  20   3   -0.48    0.54
   0 -20  -3    0.57    0.57
   0 -20   4   41.97    2.78
   0 -20   4   42.16    2.34
   0  20  -4   40.21    2.06
   0  20   4   40.08    2.09
   0 -20  -4   42.88    2.27
   0  20   4   40.15    2.79
   0 -20   4   42.23    2.36
   0  20  -5  441.08    6.92
   0 -20   5  450.01    8.17
   0 -20   5  431.01    8.08
   0  20   5  457.81    9.68
   0  20   5  427.58    6.92
   0  20   6   42.52    2.33
   0  20   6   42.95    2.84
   0  20   6   41.37    3.16
   0 -20   6   45.40    2.83
   0 -20  -6   45.27    1.86
   0 -20   6   42.52    2.77
   0  20  -6   43.33    2.30
   0  20   7  151.06    5.63
   0 -20   7  151.68    4.66
   0 -20   7  160.99    5.60
   0  20   7  150.82    6.20
   0 -20  -7  148.18    4.06
   0  20  -7  152.07    4.52
   0  20   8   13.34    2.11
   0  20   8    9.48    1.62
   0 -20   8   11.44    1.77
   0 -20   8   11.87    1.49
   0 -20   9    0.48    0.54
   0 -20  10    4.71    1.33
   0 -22   0    1.50    0.51
   0  22   0    1.62    0.44
   0  22   0    1.05    0.50
   0 -22   0    1.40    0.68
   0  22   0    2.00    0.79
   0 -22  -1   19.31    0.67
   0 -22  -1   20.06    1.39
   0 -22  -1   19.83    1.84
   0  22  -1   22.93    1.52
   0 -22   1   22.18    1.93
   0 -22   1   20.83    1.51
   0  22  -1   21.99    1.97
   0 -22  -1   19.81    1.34
   0  22   1   21.08    1.61
   0  22  -1   18.94    1.46
   0  22   1   19.36    1.91
   0  22   1   21.12    1.15
   0  22   2   -0.27    0.47
   0 -22   2    0.15    0.50
   0  22  -2   -0.24    0.50
   0 -22   2   -0.21    0.41
   0 -22  -2   -0.21    0.55
   0  22  -2   -0.10    0.37
   0  22   2    0.57    0.27
   0 -22  -2    0.04    0.32
   0 -22  -2   -0.05    0.37
   0  22   2   -0.03    0.77
   0 -22   3    1.65    0.73
   0  22   3   -0.67    0.86
   0  22  -3    0.95    0.52
   0  22  -3    0.35    0.39
   0  22   3    1.17    0.48
   0 -22  -3    1.19    0.49
   0 -22   3    0.90    0.52
   0  22  -4  152.19    4.07
   0  22   4  154.17    4.29
   0 -22  -4  157.31    4.44
   0  22   4  146.36    5.47
   0 -22   4  157.60    4.75
   0 -22   5   87.47    3.68
   0  22   5   87.46    3.30
   0 -22   5   87.58    3.72
   0  22   5   88.71    4.52
   0  22  -5   87.39    3.18
   0 -22   6  165.58    5.44
   0 -22   6  162.60    5.39
   0  22   6  149.46    6.09
   0  22  -6  163.43    4.49
   0  22   6  154.92    4.57
   0  22  -7    7.44    1.14
   0  22   7    5.73    1.54
   0 -22   7    6.79    1.07
   0 -22   7    6.69    1.29
   0 -22   8    8.50    1.54
   0  22   8   12.69    2.05
   0 -22   8   10.74    1.41
   0 -22   9    2.01    0.84
   0 -24   0   12.68    1.16
   0  24   0   10.17    1.20
   0 -24   0   11.65    1.19
   0  24   0   13.64    1.69
   0  24   0   12.57    1.08
   0 -24   0   11.60    1.54
   0 -24   1   -0.11    0.48
   0 -24  -1    0.07    0.32
   0 -24  -1    0.26    0.48
   0  24   1    0.57    0.37
   0  24   1   -0.71    0.66
   0 -24  -1    0.07    0.09
   0  24  -1    0.00    0.38
   0  24  -1    0.07    0.43
   0 -24  -1   -1.03    0.65
   0  24  -1   -0.23    0.64
   0 -24   1   -0.10    0.50
   0  24  -2    0.74    0.52
   0  24   2    0.33    0.28
   0 -24  -2    0.48    0.43
   0  24   2   -0.23    0.66
   0  24  -2    0.01    0.42
   0 -24   2    0.05    0.55
   0 -24  -2    0.22    0.34
   0  24  -3    2.52    0.69
   0 -24  -3    2.06    0.63
   0  24   3    0.40    0.77
   0 -24  -3    1.83    0.48
   0 -24   3    1.25    0.53
   0  24   4    0.81    0.74
   0  24  -4    0.09    0.76
   0 -24   4    1.42    0.67
   0  24  -5   15.93    1.38
   0 -24   5   15.67    1.65
   0  24   5   14.97    2.09
   0  24   6   13.83    2.04
   0 -24   6   13.58    1.63
   0  24  -6   13.52    1.36
   0 -24   7    7.21    1.38
   0  24  -7    6.45    1.05
   0  24   7    4.53    1.44
   0 -24   8    8.09    1.27
   0 -24   9    1.82    0.86
   0 -26   0   13.71    1.36
   0  26   0   15.58    1.90
   0  26   0   14.62    1.19
   0 -26   0   14.80    1.29
   0  26   0   13.83    1.44
   0 -26  -1    0.38    0.42
   0  26   1    0.07    0.64
   0  26   1    0.15    0.26
   0  26  -1    0.13    0.55
   0  26  -1    0.67    0.87
   0 -26  -1    0.31    0.47
   0 -26   1    0.34    0.53
   0  26  -1    0.11    0.36
   0  26  -2    0.60    0.42
   0 -26  -2    0.17    0.35
   0  26   2   -0.19    0.74
   0 -26  -2    0.20    0.35
   0  26  -2    0.06    0.47
   0 -26   2    0.18    0.47
   0  26  -3    0.38    0.41
   0 -26  -3    0.43    0.45
   0 -26   3    0.20    0.55
   0 -26  -3   -0.26    0.35
   0  26   3   -0.92    1.02
   0 -26   4    8.17    1.23
   0  26  -4    6.25    0.91
   0  26   4    5.37    1.29
   0 -26  -4    7.30    0.82
   0  26  -5    3.60    0.78
   0  26   5    2.53    1.17
   0 -26   5    4.05    1.04
   0  26   6   35.75    3.24
   0 -26   6   37.72    2.85
   0  26  -6   42.38    2.37
   0  26   7    1.14    1.14
   0  26  -7    0.29    0.47
   0 -26   7    0.42    0.71
   0 -28   0   14.57    1.43
   0  28   0   18.33    2.16
   0  28   0   16.88    1.29
   0  28   0   14.44    1.53
   0 -28   0   16.76    1.40
   0 -28  -1   63.53    2.73
   0  28   1   58.47    3.73
   0  28  -1   61.41    3.74
   0 -28  -1   61.31    2.76
   0  28   1   64.87    2.27
   0 -28   1   61.40    3.00
   0  28  -1   61.44    2.97
   0  28  -1   65.64    2.70
   0 -28  -2   27.44    1.85
   0  28   2   22.18    2.35
   0  28  -2   25.03    1.82
   0 -28   2   27.45    2.11
   0 -28  -2   25.42    1.73
   0  28  -3    1.46    0.60
   0 -28  -3    0.71    0.44
   0 -28   3    1.05    0.70
   0  28   4    0.15    0.87
   0 -28   4    0.13    0.58
   0  28  -4   -0.97    0.59
   0 -28  -4   -0.60    0.41
   0 -28  -5   13.27    1.08
   0  28   5   11.59    1.90
   0 -28   5   11.10    1.63
   0  28  -5    9.85    1.21
   0  28   6    0.69    0.81
   0 -28   6    2.10    0.90
   0 -30   0   10.57    1.16
   0  30   0   10.26    1.33
   0 -30   0   11.63    1.39
   0  30   0    7.44    1.41
   0 -30   1    1.74    0.74
   0 -30   1    1.82    0.64
   0 -30  -1    1.38    0.54
   0  30  -1    3.24    0.87
   0 -30  -1    0.65    0.42
   0  30  -1    1.46    0.83
   0  30   1    1.54    0.81
   0  30   1    1.09    0.68
   0 -30   2    1.24    0.66
   0 -30  -2    2.27    0.66
   0 -30  -2    1.57    0.60
   0  30   2    1.87    1.03
   0  30  -2    1.64    0.66
   0 -30  -3   -0.02    0.42
   0  30   3    0.63    0.92
   0  30  -3    0.88    0.57
   0 -30   3    1.15    0.76
   0  30  -4   -0.82    0.52
   0 -30  -4   -0.21    0.38
   0 -30   4    1.18    0.79
   0  30   4   -1.05    0.99
   0  30   5    0.96    0.87
   0 -30   5    0.74    0.66
   0 -32   0   17.75    1.76
   0  32   0   16.26    1.73
   0  32   0   17.52    2.30
   0  32   1    2.04    0.81
   0 -32  -1    1.65    0.75
   0 -32   1    1.49    0.66
   0  32  -1    1.61    0.69
   0  32   1   -0.07    0.80
   0  32  -1    1.60    0.98
   0 -32  -2    0.31    0.40
   0  32   2    1.88    1.09
   0 -32   2    0.80    0.77
   0 -32   3    0.76    0.69
   0 -32  -3    0.15    0.40
   0  32   3   -0.27    0.85
   0 -32   4    1.43    0.85
   0  32   4    0.21    0.91
   0 -34   0    0.32    0.51
   0  34   0    1.70    1.14
   0  34  -1    1.05    1.00
   0 -34   1    0.36    0.69
   0 -34  -1    0.32    0.57
   0  34   1    0.80    0.89
   0  34   2    6.26    1.46
   0 -34   2    6.21    1.25
   0 -34  -2    5.47    0.96
   0 -34   3    1.61    0.89
   0 -34  -3   -0.23    0.41
   0  34   3    0.97    1.14
   0 -36   0    1.31    0.75
   0  36   0    0.17    0.84
   0  36   1    1.17    1.05
   0 -36  -1    1.90    0.67
   0 -36   1    2.99    0.91
   0 -36   2    1.35    0.81
   0 -36  -2    0.79    0.53
   0 -38   0    1.43    0.90
   0 -38   1    4.74    1.16
   0 -38  -1    1.70    0.76
  -1   1  10  113.90    4.95
  -1  -1  10  115.22    4.92
  -1  -1   9   27.46    2.33
  -1  -1   9   20.54    2.01
  -1   1   9   24.36    2.16
   1  -1  -9   23.43    1.69
  -1  -1   8   11.27    1.42
   1   1  -8   12.57    1.21
   1   1  -8   12.08    0.70
  -1  -1   8   12.27    1.48
   1  -1  -8   11.44    1.17
  -1   1   8   12.81    1.54
   1  -1  -8   12.58    0.56
   1  -1  -7    6.80    0.84
   1  -1  -7    6.81    0.50
  -1   1   7    7.21    1.04
  -1   1   7    8.11    1.13
  -1  -1   7    5.76    0.99
   1   1  -7    7.18    0.62
   1   1  -7    6.80    0.87
  -1  -1   7    6.44    1.04
  -1  -1   7    7.90    1.09
   1   1  -7    5.29    0.78
   1  -1  -7    6.23    0.79
  -1   1   7    7.40    1.10
   1   1  -6    4.76    0.65
   1   1  -6    5.96    0.74
  -1   1   6    5.35    0.82
   1   1  -6    5.25    0.58
  -1   1   6    6.09    0.92
   1  -1  -6    5.28    0.72
  -1  -1   6    5.70    0.86
   1  -1  -6    6.11    0.74
  -1   1   6    5.91    0.90
   1  -1  -6    5.67    0.51
  -1  -1   6    4.55    0.81
  -1  -1   6    4.26    0.76
  -1   1   5    5.55    0.81
   1  -1  -5    6.47    0.55
  -1   1   5    5.40    0.75
   1  -1  -5    6.10    0.69
  -1  -1   5    5.49    0.79
  -1  -1   5    6.23    0.82
   1   1  -5    5.63    0.68
   1   1  -5    5.59    0.69
  -1  -1   5    4.93    0.72
  -1   1   5    5.30    0.75
   1  -1  -5    5.39    0.62
  -1   1   4   19.60    1.19
   1  -1  -4   18.11    1.18
   1  -1  -4   18.34    0.98
   1   1  -4   19.71    1.08
  -1  -1   4   19.53    1.22
   1  -1  -4   17.48    1.01
  -1  -1   4   17.90    1.14
   1  -1  -4   20.51    0.90
   1   1  -4   19.13    1.06
   1   1  -3  488.19    4.66
   1   1  -3  521.80    5.14
  -1   1   3  523.95    5.12
   1  -1  -3  515.87    4.13
   1   1  -3  537.42    4.83
  -1  -1   3  530.67    5.20
  -1  -1   3  500.10    5.04
   1  -1  -3  522.11    5.27
   1  -1  -3  519.19    4.38
  -1  -1   3  522.22    5.07
   1  -1  -3  522.53    4.70
   1   1  -2  315.52    3.19
   1  -1  -2  308.76    3.14
   1  -1  -2  319.72    2.87
   1   1  -2  306.80    3.21
   1  -1  -2  327.47    2.80
   1   1  -2  320.53    3.12
   1  -1  -2  312.14    3.32
  -1   1   2  308.55    3.35
   1  -1   2  177.58    2.65
   1   1   2  183.31    2.62
   1  -1   2  184.95    2.14
  -1   1  -2  181.66    2.59
   1   1   2  184.04    1.88
  -1   1  -2  179.07    2.16
  -1  -1  -2  181.05    1.83
  -1  -1  -2  179.86    2.48
   1   1   2  185.42    2.17
  -1   1  -3  863.19    6.83
   1   1   3  895.76    5.91
   1   1   3  862.11    5.35
   1  -1   3  863.07    6.28
   1  -1   3  861.95    5.75
  -1  -1  -3  859.36    5.05
  -1  -1  -3  860.46    6.67
  -1   1  -3  859.59    5.64
  -1   1  -3  884.46    6.25
   1  -1   3  846.31    6.96
   1   1   3  876.51    6.93
  -1   1  -4  320.09    4.79
  -1  -1  -4  322.70    4.75
   1  -1   4  321.00    4.14
   1  -1   4  320.98    5.02
   1   1   4  323.12    3.96
   1  -1   4  312.18    4.37
   1   1   4  300.59    4.81
  -1  -1  -4  317.59    3.66
  -1   1  -4  320.51    3.94
   1   1   4  321.49    4.17
  -1   1  -5  263.97    4.03
   1  -1   5  276.39    4.37
   1   1   5  265.53    5.09
   1  -1   5  269.37    5.14
   1   1   5  260.16    4.93
   1   1   5  269.50    4.31
  -1  -1  -5  254.95    3.77
   1   1   5  259.45    4.14
  -1   1  -5  262.62    4.90
  -1  -1  -5  270.48    4.91
   1  -1   5  280.83    4.60
   1  -1   5  267.18    5.01
   1  -1   6    0.56    0.48
   1   1   6    1.26    0.61
   1  -1   6    0.77    0.44
   1  -1   6    1.34    0.44
   1   1   6    1.02    0.40
   1   1   6    0.60    0.37
  -1  -1  -6    1.10    0.47
  -1   1  -6    0.70    0.34
   1   1   6    1.41    0.45
   1  -1   6    1.10    0.50
  -1  -1  -6    1.07    0.35
  -1   1  -6    1.14    0.47
   1   1   7    2.22    0.62
   1  -1   7    2.59    0.66
   1  -1   7    2.47    0.65
   1   1   7    1.36    0.70
  -1  -1  -7    1.71    0.58
   1  -1   7    1.63    0.68
  -1  -1  -7    2.92    0.58
   1   1   7    2.10    0.54
  -1   1  -7    2.48    0.53
   1   1   8   18.07    1.60
   1  -1   8   19.70    1.75
   1  -1   8   21.96    1.95
  -1  -1  -8   21.08    1.42
  -1   1  -8   21.96    1.52
   1   1   8   20.13    1.84
   1  -1   9   91.83    3.88
  -1  -1  -9   87.16    3.11
   1   1   9   92.84    3.87
  -1   1  -9   88.96    3.21
   1  -1   9   92.98    4.20
   1   1   9   88.57    4.14
   1  -1  10  136.57    5.19
   1   1  10  138.21    5.49
   1  -1  10  140.12    5.51
  -1  -3  10   17.85    1.97
  -1  -3  10   18.35    2.04
  -1   3  10   22.60    2.32
  -1  -3   9   25.52    2.21
  -1  -3   9   27.45    2.31
   1   3  -9   27.38    1.04
  -1   3   9   28.40    2.39
   1  -3  -9   25.49    1.70
  -1   3   8    2.94    0.89
   1   3  -8    4.16    0.55
   1   3  -8    3.05    0.70
   1  -3  -8    2.83    0.56
  -1  -3   8    4.52    0.96
  -1  -3   8    3.98    0.92
   1   3  -8    2.99    0.71
   1  -3  -7   10.41    0.57
  -1   3   7    8.17    1.14
  -1  -3   7   10.15    1.20
  -1  -3   7    9.68    1.18
   1   3  -7   11.51    1.16
   1   3  -7   10.28    1.04
  -1  -3   7    9.14    1.21
   1  -3  -7   10.06    0.95
   1  -3  -6    2.48    0.32
  -1  -3   6    2.71    0.64
   1  -3  -6    2.85    0.51
   1  -3  -6    2.51    0.47
   1   3  -6    2.04    0.52
  -1  -3   6    2.52    0.67
   1   3  -6    2.48    0.59
  -1   3   6    2.78    0.68
  -1   3   6    2.56    0.66
  -1  -3   6    3.51    0.75
   1   3  -5   16.20    1.16
  -1   3   5   16.35    1.31
  -1  -3   5   15.35    1.20
   1  -3  -5   15.43    1.02
   1  -3  -5   15.73    0.73
  -1  -3   5   14.89    1.20
  -1  -3   5   16.05    1.23
   1  -3  -5   14.19    1.21
   1   3  -5   14.75    1.06
   1  -3  -5   14.58    0.92
   1  -3  -4   10.63    0.78
   1  -3  -4   13.26    1.04
   1   3  -4   13.34    0.97
   1   3  -4   11.09    0.87
   1  -3  -4   10.19    0.69
   1  -3  -4   11.83    0.64
  -1  -3   4   11.45    0.93
  -1  -3   4   11.50    0.97
   1  -3  -3  131.70    1.95
  -1  -3   3  129.49    2.55
   1  -3  -3  128.32    2.35
   1  -3  -3  126.32    1.92
   1  -3  -3  129.71    2.71
  -1  -3   3  134.83    2.58
   1   3  -3  134.11    2.52
   1   3  -3  134.28    2.63
  -1  -3   3  134.49    2.69
   1  -3  -2   11.58    0.57
  -1   3   2   11.92    0.63
   1   3  -2   10.94    0.69
   1   3  -2   11.03    0.69
   1  -3  -2   11.09    0.46
  -1  -3   2   11.61    0.65
  -1  -3   2   12.97    0.68
   1  -3  -2   11.05    0.72
   1   3  -1   12.99    0.42
  -1   3   1   12.74    0.56
  -1  -3   1   11.94    0.44
  -1  -3  -1    3.62    0.27
  -1  -3  -1    3.91    0.35
   1  -3   1    3.23    0.39
   1  -3   2    2.73    0.43
   1   3   2    3.41    0.23
  -1  -3  -2    2.71    0.23
  -1  -3  -2    2.75    0.44
  -1   3  -2    2.35    0.38
   1  -3   2    3.34    0.52
  -1   3  -2    2.42    0.36
   1   3   2    2.93    0.29
  -1   3  -2    3.18    0.43
  -1   3  -3  382.65    4.35
   1   3   3  387.17    3.55
  -1  -3  -3  382.49    3.07
   1  -3   3  385.04    4.13
   1   3   3  389.63    4.66
  -1   3  -3  386.01    4.66
   1  -3   3  394.67    4.57
   1  -3   3  375.62    4.80
  -1   3  -3  394.96    4.19
   1   3   3  376.66    3.42
   1   3   4    0.19    0.29
   1   3   4    0.58    0.31
   1  -3   4    0.48    0.37
   1   3   4    0.95    0.35
  -1   3  -4    0.32    0.31
   1  -3   4    0.78    0.39
  -1   3  -4    0.59    0.29
   1  -3   4    1.01    0.44
  -1  -3  -4    0.85    0.29
  -1   3  -4    0.55    0.31
  -1   3  -4    1.38    0.52
  -1   3  -5    1.60    0.50
   1  -3   5    1.17    0.42
  -1  -3  -5    0.87    0.37
  -1   3  -5    1.25    0.41
   1   3   5    0.75    0.39
  -1   3  -5    0.78    0.39
   1  -3   5    0.75    0.36
  -1  -3  -5    1.33    0.32
   1   3   5    0.61    0.31
   1  -3   5    1.15    0.47
   1  -3   5    1.34    0.51
   1   3   5    0.68    0.46
   1   3   5    0.55    0.32
  -1  -3  -6    4.81    0.82
   1   3   6    4.93    0.88
   1   3   6    4.78    0.64
  -1  -3  -6    4.31    0.56
   1  -3   6    5.14    0.81
  -1   3  -6    4.51    0.73
  -1   3  -6    4.89    0.73
   1   3   6    3.80    0.58
   1  -3   6    4.64    0.83
   1   3   6    5.05    0.86
   1  -3   6    4.36    0.72
   1  -3   6    4.20    0.66
   1   3   7    9.60    1.00
  -1  -3  -7    9.17    0.89
  -1   3  -7   10.79    1.06
   1  -3   7    9.64    1.25
   1  -3   7    8.89    1.02
  -1  -3  -7   10.26    1.19
  -1   3  -7    9.60    0.56
  -1   3  -7    8.76    0.43
   1   3   7    8.55    0.96
   1  -3   7   11.15    1.22
   1   3   7    9.11    1.19
   1   3   8    0.46    0.58
   1  -3   8    1.54    0.67
   1  -3   8    1.19    0.62
  -1  -3  -8    0.92    0.36
  -1   3  -8    0.64    0.41
   1   3   9   27.97    2.39
  -1  -3  -9   25.81    1.63
   1  -3   9   25.75    2.24
   1  -3   9   25.66    2.14
   1  -3  10  105.85    4.61
   1   3  10  101.66    4.75
   1  -3  10  103.79    4.71
  -1  -5  11    0.33    0.68
  -1   5  10    2.79    0.98
  -1  -5  10    2.33    0.89
  -1  -5  10    0.65    0.63
   1  -5  -9    6.81    0.89
  -1  -5   9    9.14    1.46
   1   5  -9    8.01    0.73
  -1   5   9    9.30    1.48
  -1  -5   9    8.12    1.24
  -1   5   8   13.26    1.58
  -1  -5   8   13.66    1.53
   1  -5  -8   13.08    1.13
  -1  -5   8   13.51    1.54
  -1   5   7    7.12    1.08
  -1  -5   7    7.84    1.09
  -1  -5   7    8.74    1.16
  -1  -5   7    8.33    1.21
   1   5  -7    7.67    0.94
   1  -5  -7    8.38    0.90
   1   5  -7    8.34    1.01
   1   5  -6    6.18    0.81
  -1  -5   6    4.63    0.78
   1  -5  -6    5.87    0.88
   1  -5  -6    5.59    0.45
   1  -5  -6    6.32    0.69
  -1  -5   6    4.27    0.80
  -1  -5   6    6.40    0.93
   1   5  -6    6.16    0.83
   1   5  -6    6.53    0.89
  -1   5   6    4.56    0.80
   1  -5  -5    1.28    0.28
  -1   5   5    1.56    0.57
   1   5  -5    0.46    0.36
   1  -5  -5    0.69    0.31
   1   5  -5    0.63    0.37
  -1  -5   5   -0.24    0.54
   1  -5  -5    0.49    0.33
  -1  -5   5    0.67    0.47
  -1  -5   4   24.07    1.36
   1  -5  -4   23.62    0.90
  -1  -5   4   24.29    1.33
   1   5  -4   25.91    1.40
   1   5  -4   25.08    1.30
   1  -5  -4   24.96    1.42
   1  -5  -4   24.63    1.17
   1  -5  -4   24.99    0.92
   1   5  -3   16.03    0.96
   1  -5  -3   15.20    0.58
   1  -5  -3   16.43    1.03
   1   5  -3   18.00    1.07
  -1  -5   3   15.50    0.89
   1  -5  -3   16.04    0.89
  -1  -5   3   16.73    0.96
   1  -5  -3   16.31    0.73
  -1   5   3   15.25    0.83
   1   5  -2  134.71    2.47
   1   5  -2  131.33    2.31
   1  -5  -2  128.88    2.44
  -1   5   2  128.56    2.06
  -1  -5   2  135.10    2.18
   1   5  -2  131.40    1.99
   1  -5  -2  127.91    1.91
   1  -5  -1    0.01    0.30
  -1  -5   1    0.50    0.37
   1  -5  -1    0.06    0.36
   1   5  -1    0.44    0.20
  -1   5   1    0.78    0.31
  -1  -5   1   -0.08    0.21
   1   5  -1    0.45    0.27
   1  -5   0    1.14    0.41
  -1  -5   0    1.37    0.24
  -1  -5   0    1.37    0.31
   1  -5   0    1.28    0.23
  -1   5   0    1.26    0.22
  -1   5   0    1.56    0.29
   1   5   0    1.40    0.24
   1  -5   1   22.44    1.11
  -1  -5  -1   22.51    0.79
   1   5   1   22.28    0.80
   1  -5   1   23.28    0.84
  -1   5  -1   21.87    0.86
  -1  -5  -1   23.44    1.00
   1  -5   1   24.38    1.02
   1  -5   2    0.13    0.39
   1   5   2    0.16    0.29
  -1   5  -2   -0.16    0.29
  -1   5  -2   -0.27    0.36
  -1  -5  -2   -0.04    0.27
  -1   5  -2    0.23    0.28
  -1   5  -3   34.03    1.39
   1  -5   3   36.32    1.61
  -1   5  -3   34.60    1.48
   1   5   3   34.62    0.84
   1  -5   3   31.78    1.35
  -1  -5  -3   35.61    1.49
   1   5   3   35.21    0.98
  -1  -5  -3   36.43    0.91
  -1   5  -3   36.22    1.38
  -1   5  -3   35.15    1.44
   1  -5   4   23.36    1.45
  -1   5  -4   23.07    1.35
   1   5   4   24.72    1.03
  -1  -5  -4   23.86    1.41
  -1   5  -4   25.18    1.40
  -1  -5  -4   23.57    0.90
   1  -5   4   25.08    1.31
  -1   5  -4   23.54    1.31
   1  -5   4   24.54    1.41
   1   5   4   23.23    0.77
  -1   5  -4   26.83    1.34
  -1   5  -5  147.76    3.54
   1  -5   5  163.29    3.87
   1   5   5  160.45    3.94
   1  -5   5  149.15    3.77
  -1   5  -5  157.91    3.52
   1   5   5  152.03    3.87
   1   5   5  160.44    2.97
   1  -5   5  149.92    3.51
  -1   5  -5  165.65    3.99
  -1  -5  -5  150.36    2.54
   1  -5   5  159.82    4.11
   1  -5   6    0.88    0.52
   1  -5   6    2.03    0.55
  -1   5  -6    0.85    0.36
   1   5   6    0.79    0.43
   1  -5   6    0.89    0.56
  -1   5  -6    1.36    0.47
  -1  -5  -6    0.99    0.50
   1   5   6    1.28    0.52
  -1   5  -6    1.38    0.52
   1   5   6    1.13    0.45
  -1  -5  -6    1.02    0.33
   1  -5   6    0.65    0.41
  -1   5  -7    3.95    0.76
   1  -5   7    4.74    0.81
   1  -5   7    3.55    0.81
   1   5   7    3.24    0.82
  -1  -5  -7    3.19    0.52
   1  -5   7    2.63    0.63
  -1  -5  -7    2.62    0.66
   1   5   7    2.75    0.58
   1   5   8   -0.26    0.53
  -1  -5  -8    0.07    0.38
   1  -5   8    0.46    0.59
  -1   5  -8    0.60    0.36
   1  -5   8   -0.17    0.49
  -1   5  -8    0.55    0.16
   1  -5   9    7.24    1.19
   1   5   9    7.18    1.34
   1  -5   9    7.88    1.32
  -1  -5  -9    7.99    0.89
   1  -5  10   27.22    2.38
   1   5  10   25.85    2.48
   1  -5  10   26.88    2.47
   1  -5  11    6.99    1.37
  -1  -7  11    0.38    0.74
  -1   7  10   -0.57    0.93
  -1  -7  10   -1.10    0.61
  -1  -7  10    0.98    0.82
  -1   7   9    5.14    1.30
   1  -7  -9    5.14    0.75
  -1  -7   9    5.21    1.06
  -1  -7   9    4.12    1.01
  -1   7   9    5.89    1.19
  -1  -7   8    8.53    1.21
   1  -7  -8    9.19    0.96
  -1   7   8    9.47    1.38
  -1  -7   8    8.05    1.27
   1  -7  -7  172.74    3.66
   1   7  -7  174.32    4.60
  -1  -7   7  181.62    5.13
  -1  -7   7  176.43    4.94
  -1  -7   7  175.31    4.74
  -1   7   7  174.80    5.09
   1   7  -7  173.43    4.50
   1   7  -6  153.69    4.06
  -1  -7   6  143.99    4.13
   1  -7  -6  146.34    3.18
   1   7  -6  152.38    4.15
  -1  -7   6  142.44    3.91
   1   7  -6  149.35    3.85
   1  -7  -6  151.29    4.31
  -1   7   6  149.13    4.30
  -1  -7   6  148.65    4.23
   1  -7  -5   29.56    1.08
   1   7  -5   29.46    1.68
  -1  -7   5   31.23    1.77
   1  -7  -5   30.29    1.40
  -1   7   5   30.36    1.85
   1  -7  -5   33.59    1.87
   1   7  -5   31.96    1.66
  -1  -7   5   30.80    1.74
  -1   7   5   30.55    2.08
   1   7  -5   28.80    1.64
  -1  -7   4    3.88    0.66
   1  -7  -4    3.67    0.52
   1   7  -4    4.49    0.62
   1  -7  -4    3.32    0.41
  -1   7   4    4.14    0.55
   1  -7  -4    3.62    0.64
  -1  -7   4    2.95    0.55
   1   7  -4    3.31    0.56
   1   7  -4    3.50    0.55
  -1   7   3  167.46    2.76
   1   7  -3  176.75    3.26
   1  -7  -3  175.43    3.37
   1   7  -3  180.24    2.89
   1   7  -3  179.56    3.48
  -1  -7   3  162.37    3.06
   1  -7  -3  171.03    2.53
  -1  -7   2    1.83    0.38
   1   7  -2    1.72    0.33
   1  -7  -2    2.51    0.55
   1  -7  -2    1.69    0.41
  -1   7   2    1.67    0.34
   1  -7  -2    1.89    0.35
   1   7  -2    2.28    0.40
   1   7  -2    2.09    0.41
   1  -7  -1   99.07    2.04
   1  -7  -1   97.62    2.33
   1   7  -1   97.10    1.93
  -1  -7   1   99.32    2.21
  -1  -7   1   96.82    1.63
   1   7  -1   93.59    1.55
   1   7  -1  102.98    2.23
   1   7  -1  100.34    1.50
  -1   7   1   96.02    1.88
  -1  -7   0   36.86    1.01
   1  -7   0   39.13    1.51
   1  -7   0   34.60    0.97
   1   7   0   37.64    1.29
  -1   7   0   36.74    0.96
  -1  -7   0   35.44    1.28
  -1   7  -1    8.08    0.72
  -1  -7  -1    7.43    0.53
   1  -7   1    8.92    0.74
   1   7   1    8.46    0.78
   1   7   1    8.18    0.56
  -1   7  -1    8.70    0.62
  -1  -7  -1    8.25    0.73
   1  -7   1    8.31    0.57
   1  -7   1    8.47    0.81
  -1   7  -2   19.43    1.04
  -1   7  -2   19.87    1.02
  -1  -7  -2   20.17    1.00
   1  -7   2   19.76    1.14
  -1   7  -2   18.86    1.01
   1  -7   2   19.91    0.97
   1   7   2   19.56    1.01
  -1  -7  -3   40.16    1.01
   1  -7   3   38.09    1.59
  -1  -7  -3   43.75    1.69
  -1   7  -3   41.28    1.62
   1   7   3   39.97    1.09
  -1   7  -3   42.81    1.63
   1  -7   3   38.20    1.73
  -1   7  -3   38.82    1.59
  -1   7  -3   43.33    1.66
   1   7   3   42.24    1.66
  -1   7  -4  510.03    6.12
  -1   7  -4  508.19    6.33
   1   7   4  515.87    4.18
   1   7   4  504.48    6.43
   1   7   4  519.37    4.24
   1  -7   4  506.06    6.77
  -1  -7  -4  524.19    4.02
  -1  -7  -4  502.08    6.50
  -1   7  -4  491.04    6.20
  -1   7  -4  525.76    6.26
   1  -7   4  520.15    6.07
   1   7   5  535.29    5.07
  -1   7  -5  542.45    6.84
  -1   7  -5  542.30    7.03
   1   7   5  521.60    4.32
  -1   7  -5  549.45    7.05
   1  -7   5  548.57    6.95
  -1  -7  -5  537.67    4.65
  -1  -7  -5  542.48    7.46
   1  -7   5  553.60    7.78
   1  -7   5  515.77    7.09
  -1   7  -5  561.08    7.37
   1   7   5  528.61    7.31
   1  -7   6   26.42    1.71
  -1   7  -6   26.77    1.83
  -1   7  -6   27.02    1.67
   1  -7   6   26.15    1.79
  -1  -7  -6   26.11    1.14
   1  -7   6   25.90    1.71
  -1  -7  -6   25.53    1.65
   1  -7   6   28.06    1.96
  -1   7  -6   24.75    1.64
   1   7   6   24.52    1.79
   1   7   6   25.48    1.77
   1   7   6   27.48    1.33
   1  -7   7   -0.07    0.59
  -1  -7  -7    0.09    0.43
   1  -7   7    0.28    0.52
  -1   7  -7    0.00    0.42
   1   7   7    0.94    0.72
  -1  -7  -7    0.14    0.25
  -1   7  -8    4.05    0.45
   1   7   8    4.46    1.05
   1  -7   8    4.21    0.98
  -1  -7  -8    3.98    0.58
   1  -7   8    3.94    0.84
   1  -7   9   32.54    2.47
   1  -7   9   32.15    2.49
   1   7   9   30.60    2.53
   1  -7  10    7.79    1.35
   1  -7  10   11.53    1.68
   1   7  10    8.00    1.48
   1  -7  11   10.31    1.71
  -1  -9  11   -0.86    0.85
  -1  -9  10    0.22    0.69
  -1   9  10    2.42    1.18
  -1  -9  10    0.34    0.61
  -1   9  10    0.64    0.72
  -1   9   9   20.10    2.38
  -1  -9   9   20.07    2.08
  -1  -9   9   20.85    1.98
  -1   9   9   17.82    1.98
  -1  -9   8    1.33    0.54
  -1   9   8    2.00    1.00
  -1  -9   8    1.93    0.74
   1  -9  -8    3.01    0.57
  -1   9   8    2.73    0.77
  -1  -9   7   -0.28    0.57
  -1  -9   7    0.15    0.46
  -1  -9   7    0.30    0.56
   1  -9  -7   -0.01    0.27
  -1   9   7    1.40    0.86
  -1   9   7    0.09    0.55
  -1  -9   6    1.11    0.63
  -1  -9   6    1.19    0.66
   1  -9  -6    0.20    0.40
   1   9  -6    0.87    0.48
  -1  -9   6    0.42    0.54
  -1   9   6    1.42    0.78
  -1   9   6    0.94    0.58
   1   9  -6    0.33    0.34
   1  -9  -6    0.22    0.33
   1   9  -6    0.89    0.44
   1   9  -5   30.30    1.71
  -1   9   5   26.76    1.98
   1   9  -5   29.17    1.74
  -1  -9   5   30.34    1.78
  -1  -9   5   28.12    1.71
   1  -9  -5   27.57    1.75
  -1   9   5   26.82    1.76
   1   9  -5   26.82    1.62
  -1   9   5   25.93    1.38
   1  -9  -5   29.07    1.37
   1   9  -4    0.07    0.31
  -1  -9   4    0.60    0.47
   1   9  -4    0.48    0.32
   1   9  -4    0.20    0.35
   1  -9  -4    0.32    0.38
  -1  -9   4    0.25    0.39
   1   9  -4    0.60    0.38
  -1   9   4    0.07    0.41
  -1   9   4   -0.14    0.28
  -1  -9   3  172.92    3.28
   1  -9  -3  170.63    3.48
   1   9  -3  168.22    2.93
  -1   9   3  166.07    2.95
   1   9  -3  166.70    3.39
   1   9  -3  174.21    3.64
  -1   9   3  168.88    3.61
   1   9  -3  162.38    3.09
  -1   9   2    9.03    0.70
   1   9  -2    9.26    0.79
   1   9  -2    8.18    0.72
  -1   9   2    7.18    0.78
   1   9  -2    9.29    0.67
  -1  -9   2    9.04    0.70
   1  -9  -2    8.57    0.77
   1  -9  -2    8.79    0.92
   1   9  -2    7.53    0.60
  -1  -9   2    8.59    0.85
   1   9  -1  248.55    3.94
   1   9  -1  239.62    3.30
  -1   9   1  238.61    1.96
   1   9  -1  238.27    2.43
  -1  -9   1  232.98    3.27
   1   9  -1  239.41    3.33
   1  -9  -1  232.14    4.05
   1  -9  -1  236.52    3.46
  -1  -9   1  222.69    3.76
   1   9  -1  238.85    2.82
  -1   9   1  231.08    3.24
   1  -9   0   82.70    1.61
  -1  -9   0   76.76    2.15
   1  -9   0   88.55    2.51
   1   9   0   77.80    2.14
  -1   9   0   84.11    1.60
  -1  -9   0   83.07    1.72
   1  -9   1   -0.11    0.43
   1   9   1    0.01    0.44
  -1  -9  -1    0.18    0.39
  -1  -9  -1   -0.22    0.23
  -1   9  -1    0.08    0.29
  -1   9  -1    0.37    0.41
   1   9   1   -0.05    0.27
   1  -9   1    0.00    0.27
   1  -9   1    0.23    0.23
  -1  -9  -2    1.89    0.53
   1   9   2    1.25    0.39
   1   9   2    1.64    0.60
   1  -9   2    1.97    0.55
  -1  -9  -2    1.58    0.40
  -1   9  -2    1.84    0.40
   1  -9   2    2.12    0.56
   1  -9   2    1.68    0.35
  -1   9  -2    2.37    0.51
   1  -9   3    8.03    0.87
  -1   9  -3    8.72    0.83
   1   9   3    8.79    1.03
  -1  -9  -3    8.47    0.81
  -1   9  -3    8.30    0.78
   1   9   3    9.53    0.92
  -1   9  -3    8.86    0.85
   1   9   3    8.11    0.59
  -1   9  -4    5.04    0.72
   1   9   4    4.72    0.47
  -1  -9  -4    4.85    0.70
  -1   9  -4    5.31    0.70
   1   9   4    5.50    0.43
  -1   9  -4    4.49    0.69
   1  -9   4    3.90    0.65
  -1  -9  -4    5.04    0.43
   1   9   4    5.34    0.76
   1  -9   4    3.65    0.74
   1   9   4    4.94    0.89
  -1   9  -4    4.18    0.65
  -1   9  -5   87.78    2.91
   1  -9   5   89.92    2.94
   1   9   5   88.50    3.08
  -1   9  -5   84.77    2.95
   1  -9   5   93.26    3.11
   1   9   5   93.85    3.61
   1   9   5   91.02    2.08
  -1   9  -5   87.66    2.88
   1   9   5   94.63    1.97
  -1  -9  -5   89.96    3.12
  -1   9  -5   93.51    3.04
  -1  -9  -5   90.33    1.86
   1  -9   5   89.85    3.25
  -1   9  -6   14.08    1.26
   1   9   6   12.40    1.52
   1   9   6   13.22    1.39
   1   9   6   12.91    0.87
   1  -9   6   12.94    1.27
  -1  -9  -6   12.68    1.16
   1   9   6   13.00    1.37
  -1   9  -6   12.24    1.21
  -1  -9  -6   14.42    0.83
   1  -9   6   13.23    1.29
   1  -9   6   13.59    1.32
  -1   9  -6   13.44    1.29
  -1   9  -6   12.14    1.25
   1  -9   6   14.24    1.45
  -1   9  -7   12.00    1.24
  -1  -9  -7   12.53    0.85
  -1  -9  -7   11.33    1.24
   1   9   7   12.29    1.67
   1   9   7   11.43    1.42
   1  -9   7   12.95    1.38
   1  -9   7   11.86    1.33
  -1   9  -8   18.72    1.05
   1   9   8   19.29    2.19
   1  -9   8   20.44    1.85
  -1  -9  -8   18.16    1.10
   1   9   8   16.86    1.80
   1  -9   8   17.32    1.69
   1   9   9   17.22    2.00
   1  -9   9   14.09    1.73
   1   9   9   16.10    2.14
   1  -9   9   15.79    1.77
   1   9  10    0.03    0.86
   1  -9  10    0.17    0.58
   1   9  10    1.18    0.83
   1  -9  10   -0.41    0.63
   1  -9  11    1.48    0.80
  -1 -11  11   -1.12    0.84
  -1  11  10    0.62    0.83
  -1 -11  10    0.95    0.71
  -1  11  10    0.66    0.75
  -1 -11  10   -0.54    0.76
  -1 -11   9    0.25    0.66
  -1 -11   9    0.44    0.69
  -1  11   9   -0.95    0.78
  -1  11   9    0.56    0.85
  -1  11   8    0.46    0.72
   1 -11  -8    1.17    0.45
  -1 -11   8    0.19    0.59
  -1 -11   8    0.00    0.59
  -1  11   8    0.44    0.78
  -1 -11   7    6.57    1.04
  -1 -11   7    6.82    0.96
  -1  11   7    6.13    1.22
   1 -11  -7    7.78    0.80
  -1  11   7    4.72    0.99
  -1 -11   7    7.68    1.17
  -1 -11   6    5.80    0.93
  -1  11   6    5.99    0.75
   1 -11  -6    6.02    0.99
   1  11  -6    6.97    0.93
  -1 -11   6    5.97    0.98
  -1 -11   6    5.79    0.85
   1  11  -6    6.13    0.93
   1  11  -6    6.72    0.97
  -1  11   6    5.82    1.04
  -1  11   6    6.83    1.28
   1 -11  -6    6.48    0.71
   1 -11  -5    8.72    0.82
  -1  11   5    8.49    1.26
  -1 -11   5    9.77    0.95
   1  11  -5    9.82    1.06
  -1  11   5    9.23    1.14
   1 -11  -5    8.33    1.03
  -1  11   5    8.65    0.88
   1  11  -5   10.31    1.07
   1  11  -5   10.24    1.02
  -1 -11   5   10.29    1.12
  -1 -11   5    9.17    1.07
   1  11  -5   10.04    0.94
   1 -11  -4   30.64    1.71
  -1 -11   4   29.97    1.66
   1  11  -4   29.87    1.44
  -1  11   4   30.89    1.81
  -1  11   4   31.05    1.47
  -1  11   4   30.53    2.03
   1  11  -4   31.72    1.72
  -1 -11   4   30.45    1.71
   1  11  -4   31.69    1.62
   1  11  -4   34.19    1.83
   1 -11  -3   30.72    1.57
   1  11  -3   34.95    1.72
   1  11  -3   35.42    1.64
   1 -11  -3   34.79    1.92
  -1  11   3   31.27    1.39
  -1 -11   3   33.19    1.53
   1  11  -3   33.74    1.45
   1  11  -3   29.91    1.33
  -1  11   3   32.91    1.71
   1 -11  -2    1.69    0.47
   1  11  -2    1.43    0.40
  -1  11   2    1.57    0.43
   1  11  -2    1.27    0.43
   1 -11  -2    1.65    0.53
   1  11  -2    2.12    0.41
  -1 -11   2    1.38    0.45
   1  11  -2    1.31    0.33
  -1 -11   2    1.58    0.40
  -1 -11   1  271.38    3.81
   1  11  -1  265.22    3.79
   1 -11  -1  264.44    3.92
  -1  11   1  260.55    3.80
   1  11  -1  271.95    3.48
   1  11  -1  270.18    4.55
   1 -11  -1  238.72    4.48
  -1  11   1  261.32    2.44
  -1 -11   1  271.55    4.54
  -1 -11   0  180.63    2.80
  -1 -11   0  184.99    3.67
   1  11   0  182.37    3.63
  -1  11   0  180.83    2.63
   1 -11   0  191.75    4.03
   1  11   1   26.25    1.48
  -1  11  -1   24.52    1.16
   1 -11   1   24.74    1.53
   1 -11   1   26.85    1.19
   1 -11   1   24.47    1.00
  -1  11  -1   24.54    1.34
  -1 -11  -1   26.77    1.08
  -1 -11  -1   25.49    1.44
  -1 -11  -2   53.33    1.74
   1  11   2   54.90    2.25
   1 -11   2   52.79    2.02
   1 -11   2   51.82    2.28
  -1 -11  -2   53.76    2.19
   1 -11   2   53.34    1.68
  -1  11  -2   57.31    1.99
   1  11   2   53.69    1.84
  -1  11  -2   52.43    1.88
   1  11   3   12.52    1.23
  -1  11  -3   13.12    0.99
  -1 -11  -3   12.65    1.00
   1 -11   3   14.34    1.20
   1  11   3   12.42    0.79
  -1  11  -3   12.86    1.05
   1 -11   3   14.24    1.32
   1  11   3   12.28    1.03
  -1  11  -3   13.97    1.09
   1 -11   4   -0.73    0.52
  -1  11  -4    0.00    0.35
   1  11   4    0.64    0.48
   1 -11   4   -0.06    0.39
   1  11   4    0.13    0.22
  -1  11  -4   -0.02    0.31
  -1 -11  -4    0.08    0.22
  -1 -11  -4    0.49    0.39
   1  11   4    0.14    0.59
   1 -11   4   -0.09    0.46
   1  11   4    0.27    0.14
  -1  11  -4   -0.58    0.49
   1 -11   5   22.11    1.55
   1 -11   5   21.64    1.58
   1  11   5   21.06    0.85
  -1 -11  -5   21.21    0.91
   1  11   5   23.51    1.19
  -1  11  -5   21.90    1.54
   1  11   5   20.21    1.56
   1 -11   5   19.52    1.62
  -1 -11  -5   21.92    1.59
  -1  11  -5   20.29    1.48
   1  11   5   18.92    1.73
  -1  11  -5   23.11    1.58
  -1  11  -6    0.02    0.40
   1 -11   6   -0.25    0.45
  -1 -11  -6    0.05    0.40
   1  11   6   -0.12    0.26
  -1 -11  -6   -0.14    0.19
   1 -11   6    0.36    0.43
   1  11   6    0.33    0.51
   1  11   6   -0.44    0.72
   1  11   6    0.34    0.25
  -1 -11  -6   -0.12    0.38
  -1  11  -6    0.41    0.38
  -1  11  -6    0.02    0.45
  -1 -11  -7    0.55    0.29
   1 -11   7    0.34    0.52
   1 -11   7    0.33    0.45
   1  11   7    0.29    0.62
   1  11   7   -0.02    0.74
  -1 -11  -7    0.13    0.35
   1 -11   8    0.79    0.54
   1  11   8    1.72    0.85
   1  11   8    1.69    0.99
  -1  11  -8    1.42    0.40
  -1 -11  -8    1.31    0.34
   1 -11   8    1.53    0.74
   1 -11   9    8.01    1.44
   1  11   9    7.90    1.42
   1  11   9    7.63    1.66
   1 -11   9    6.19    1.09
   1 -11  10   36.71    2.86
   1  11  10   33.18    2.84
   1 -11  10   36.24    2.85
   1  11  10   33.48    3.31
   1 -11  11   -0.37    0.76
  -1 -13  10   29.52    2.73
  -1 -13  10   31.87    2.58
  -1  13   9   -0.27    0.75
  -1 -13   9    0.91    0.77
  -1  13   9    0.91    0.94
  -1 -13   9    1.02    0.56
  -1  13   8    4.67    1.03
  -1 -13   8    2.78    0.89
   1 -13  -8    5.69    0.71
  -1  13   8    6.28    1.40
  -1 -13   8    4.66    0.98
  -1 -13   7    0.12    0.47
  -1 -13   7    0.21    0.64
  -1 -13   7    0.61    0.60
  -1  13   7    0.52    0.59
  -1  13   7    0.74    0.71
   1 -13  -7   -0.24    0.39
  -1 -13   6   -0.19    0.38
  -1  13   6   -0.10    0.52
  -1 -13   6   -0.15    0.56
   1  13  -6   -0.16    0.35
  -1 -13   6    0.73    0.55
  -1  13   6    0.74    0.64
   1 -13  -6   -0.43    0.32
  -1  13   6    0.14    0.37
  -1  13   5   18.31    1.31
  -1  13   5   19.53    1.65
   1  13  -5   20.62    1.57
   1  13  -5   20.67    1.34
   1  13  -5   19.35    1.39
  -1  13   5   19.18    1.85
   1 -13  -5   20.02    1.56
  -1 -13   5   19.79    1.58
  -1 -13   5   20.65    1.57
   1  13  -5   18.52    1.47
  -1 -13   4    1.36    0.55
   1 -13  -4    0.59    0.37
  -1  13   4    0.70    0.53
  -1  13   4    0.89    0.36
  -1 -13   4    0.24    0.34
   1  13  -4    0.65    0.36
   1  13  -4    0.32    0.38
   1  13  -4    0.94    0.36
   1  13  -4    0.66    0.32
  -1  13   4    0.45    0.47
   1  13  -3   93.67    2.94
  -1 -13   3   87.70    3.15
  -1  13   3   81.89    3.26
  -1  13   3   89.48    2.51
   1  13  -3   90.64    2.78
   1  13  -3   86.53    2.37
  -1 -13   3   86.63    2.59
   1  13  -3   87.93    2.30
   1 -13  -3   83.83    2.68
   1 -13  -3   92.29    3.28
   1  13  -2  255.13    3.51
  -1  13   2  255.33    4.13
  -1 -13   2  254.91    3.95
  -1 -13   2  262.40    5.04
   1  13  -2  277.14    4.60
   1 -13  -2  260.17    4.34
   1 -13  -2  253.94    5.13
   1  13  -2  263.75    3.77
   1  13  -1    7.47    0.74
  -1 -13   1    8.03    0.97
   1 -13  -1    7.63    0.79
   1 -13  -1    8.21    0.99
  -1  13   1    7.60    0.51
  -1  13   1    7.83    0.76
   1  13  -1    8.57    1.04
   1  13  -1    7.05    0.66
   1  13   0   -0.22    0.54
  -1  13   0    0.35    0.63
  -1  13   0    0.24    0.30
  -1 -13   0    0.24    0.31
   1  13   0   -0.55    0.42
   1 -13   0   -0.03    0.51
  -1 -13   0   -0.21    0.44
  -1  13  -1  165.53    4.19
  -1  13  -1  160.82    3.11
   1 -13   1  156.87    4.00
  -1 -13  -1  156.05    2.81
   1 -13   1  162.00    2.58
  -1 -13  -1  156.78    2.63
  -1 -13  -1  160.41    3.73
   1  13   1  158.51    3.83
  -1  13  -1  167.99    3.57
  -1 -13  -2    6.81    0.69
  -1  13  -2    7.19    0.79
  -1 -13  -2    6.68    0.90
   1  13   2    6.09    0.92
  -1  13  -2    6.42    0.74
   1 -13   2    7.36    0.67
   1 -13   2    6.96    0.82
   1 -13   2    6.63    0.96
   1  13   3    9.72    0.75
  -1  13  -3   11.37    1.01
  -1  13  -3   12.57    1.08
  -1 -13  -3   11.00    0.98
   1 -13   3   10.41    0.98
   1 -13   3   10.05    1.21
   1  13   3   10.39    0.99
   1  13   3   10.51    1.22
   1 -13   3   11.38    1.09
  -1 -13  -4   61.57    2.44
  -1  13  -4   59.53    2.35
   1  13   4   62.83    2.54
   1  13   4   61.18    1.94
  -1  13  -4   65.12    2.54
   1 -13   4   64.61    2.75
   1 -13   4   58.97    2.46
   1 -13   4   59.29    2.44
  -1  13  -4   63.07    2.37
   1  13   4   61.64    2.94
   1 -13   5   18.75    1.52
   1  13   5   15.81    0.63
   1 -13   5   17.32    1.55
  -1  13  -5   20.00    1.55
  -1 -13  -5   17.70    0.86
   1  13   5   16.90    1.72
  -1 -13  -5   18.41    1.49
   1  13   5   17.17    1.49
  -1  13  -5   19.06    1.41
  -1  13  -5   16.58    1.35
   1  13   5   17.49    1.13
  -1 -13  -6    0.81    0.25
  -1  13  -6    1.73    0.58
   1  13   6    0.91    0.80
   1 -13   6    0.54    0.48
  -1  13  -6   -0.18    0.45
  -1 -13  -6    0.83    0.49
   1 -13   6    0.79    0.67
   1  13   6   -0.41    0.51
   1  13   6    0.30    0.39
   1  13   7    0.45    0.28
  -1 -13  -7    0.87    0.30
   1 -13   7    0.58    0.61
  -1 -13  -7    0.42    0.50
   1 -13   7   -0.18    0.53
   1  13   7    1.54    0.76
   1  13   7    0.82    0.68
   1 -13   8    0.56    0.58
   1 -13   8    1.00    0.71
  -1  13  -8    1.21    0.42
   1  13   8    0.21    0.60
   1  13   8    0.69    0.92
   1  13   9   -1.09    0.77
   1 -13   9   -0.12    0.66
   1 -13   9   -0.27    0.67
   1  13   9    0.84    0.87
   1 -13  10    9.96    1.56
   1 -13  10    9.56    1.53
  -1 -15  10    1.02    0.83
  -1 -15  10    0.96    0.66
  -1 -15   9    0.10    0.59
  -1 -15   9    1.36    0.87
  -1  15   9    1.43    1.03
  -1  15   9    0.57    0.76
  -1  15   8    0.70    0.87
  -1 -15   8    0.28    0.59
  -1 -15   8   -0.14    0.50
  -1  15   8   -0.71    0.69
  -1 -15   7    4.99    1.06
  -1  15   7    3.16    0.70
  -1  15   7    4.06    1.07
  -1 -15   7    4.18    1.01
  -1  15   7    3.54    1.14
  -1 -15   7    3.80    0.79
   1 -15  -7    3.75    0.55
  -1 -15   6    0.50    0.45
  -1  15   6    0.32    0.64
   1  15  -6    0.67    0.44
  -1 -15   6    1.49    0.68
   1 -15  -6    0.22    0.31
  -1  15   6   -0.27    0.60
  -1  15   6    0.59    0.43
  -1 -15   6    0.29    0.53
   1  15  -5    0.37    0.41
   1  15  -5    0.59    0.45
  -1  15   5    0.55    0.48
   1  15  -5    1.00    0.55
   1 -15  -5    0.83    0.49
  -1 -15   5    0.59    0.45
  -1  15   5    0.49    0.36
  -1  15   5    0.30    0.63
  -1 -15   5    0.54    0.45
   1  15  -5    0.87    0.47
  -1  15   4    2.29    0.53
  -1 -15   4    4.53    0.97
  -1  15   4    2.97    0.83
  -1 -15   4    1.88    0.57
  -1  15   4    1.91    0.60
   1  15  -4    2.30    0.51
   1  15  -4    2.87    0.67
   1  15  -4    3.05    0.58
   1 -15  -4    2.55    0.58
   1  15  -4    3.02    0.63
  -1 -15   4    4.25    0.76
   1  15  -3    0.07    0.31
   1  15  -3    0.25    0.33
  -1  15   3    0.07    0.35
  -1 -15   3    0.36    0.45
   1 -15  -3   -0.07    0.32
   1 -15  -3   -0.60    0.48
  -1 -15   3    0.16    0.42
   1  15  -3   -0.05    0.30
  -1 -15   3   -0.06    0.31
  -1  15   3    0.06    0.63
   1  15  -2    1.08    0.35
  -1 -15   2    1.37    0.55
   1  15  -2    0.84    0.36
  -1 -15   2    1.61    0.47
   1 -15  -2    1.38    0.48
  -1  15   2    1.78    0.47
  -1  15   2    1.27    0.68
   1 -15  -2    1.44    0.54
   1 -15  -1  256.86    4.32
  -1 -15   1  254.01    5.15
   1 -15  -1  268.51    5.53
   1  15  -1  261.73    4.34
  -1  15   1  251.85    3.00
  -1  15   1  263.46    4.51
   1  15  -1  264.08    4.04
  -1  15   1  245.97    5.40
   1  15  -1  267.85    5.35
   1  15   0  117.25    2.59
  -1  15   0  112.99    3.61
   1  15   0  118.18    3.47
  -1  15   0  114.78    2.45
   1 -15   0  117.54    3.64
  -1 -15   0  116.07    3.44
  -1  15  -1   54.97    2.61
   1 -15   1   49.34    2.41
   1  15   1   48.74    2.38
   1 -15   1   51.32    1.47
  -1  15  -1   47.49    1.81
  -1 -15  -1   48.82    2.25
  -1 -15  -1   45.37    1.63
  -1  15  -1   49.01    2.07
   1  15   1   45.24    1.42
  -1 -15  -1   46.20    1.57
   1 -15   2   17.46    1.49
  -1  15  -2   18.57    1.24
  -1 -15  -2   17.12    1.42
   1 -15   2   16.46    0.99
  -1 -15  -2   17.10    1.10
   1 -15   2   17.01    1.24
   1  15   2   16.88    1.47
  -1  15  -2   18.13    1.27
  -1  15  -3   53.11    2.18
   1  15   3   51.26    1.93
  -1 -15  -3   56.98    2.66
   1  15   3   53.26    2.27
  -1  15  -3   54.37    2.27
  -1 -15  -3   53.87    2.14
   1 -15   3   50.86    2.27
   1 -15   3   49.52    2.31
   1 -15   3   56.11    2.79
   1  15   3   47.41    2.58
   1 -15   4  113.55    3.76
   1  15   4  115.94    4.10
   1  15   4  109.52    2.81
   1 -15   4  115.30    4.29
  -1  15  -4  113.96    3.51
   1  15   4  108.94    3.44
   1 -15   4  103.31    3.38
  -1 -15  -4  106.92    3.31
  -1  15  -4  116.18    3.34
  -1  15  -5  125.20    3.63
   1 -15   5  128.35    4.79
   1  15   5  119.72    3.98
  -1  15  -5  126.10    3.94
  -1 -15  -5  125.21    2.44
   1  15   5  124.73    4.63
   1 -15   5  125.59    4.21
   1 -15   5  114.42    3.76
  -1 -15  -5  132.05    3.99
   1  15   5  120.46    3.04
  -1  15  -5  118.66    3.70
  -1 -15  -6    2.76    0.56
  -1  15  -6    2.28    0.63
  -1 -15  -6    2.51    0.35
   1  15   6    3.26    0.67
   1  15   6    2.67    0.77
   1  15   6    2.27    0.90
   1 -15   6    3.96    0.97
   1 -15   6    3.38    0.81
   1 -15   7    7.88    1.14
   1  15   7    8.47    0.88
  -1  15  -7    8.74    1.16
   1  15   7    6.96    1.23
   1  15   7    8.42    1.55
  -1 -15  -7    9.53    0.65
  -1 -15  -7    8.37    1.02
   1 -15   7    7.96    1.15
   1  15   8   33.03    2.95
   1 -15   8   39.12    2.74
   1  15   8   31.60    2.59
   1 -15   8   33.06    2.37
   1  15   9   29.70    2.97
   1 -15   9   27.73    2.44
   1  15   9   25.77    2.50
   1 -15   9   25.77    2.26
   1 -15  10   26.19    2.45
   1 -15  10   27.36    2.59
  -1 -17  10    5.00    1.16
  -1 -17   9   21.63    2.37
  -1 -17   9   21.66    2.01
  -1  17   9   22.23    2.63
  -1  17   9   24.00    2.50
  -1  17   8    9.15    1.49
  -1 -17   8    8.53    1.44
  -1 -17   8    7.42    1.14
  -1  17   8    9.04    1.66
  -1  17   7    4.48    1.20
  -1  17   7    3.01    0.91
  -1 -17   7    3.86    0.93
  -1  17   7    4.27    0.79
   1 -17  -7    3.84    0.57
  -1 -17   7    4.48    1.09
  -1 -17   7    3.54    0.86
  -1 -17   6    1.59    0.75
  -1  17   6    1.17    0.52
  -1 -17   6    1.27    0.65
  -1  17   6    1.11    0.76
   1  17  -6    0.30    0.61
  -1  17   6    0.81    0.56
   1 -17  -6    1.43    0.46
  -1 -17   6    1.11    0.55
   1  17  -5   15.75    1.35
   1  17  -5   14.53    1.18
  -1  17   5   15.08    1.58
  -1  17   5   12.92    1.67
  -1  17   5   13.86    1.23
   1 -17  -5   14.52    1.43
  -1 -17   5   16.37    1.57
  -1 -17   5   13.46    1.65
  -1 -17   5   13.91    1.39
   1  17  -4    0.67    0.41
   1 -17  -4    1.43    0.51
  -1 -17   4    1.58    0.64
  -1  17   4    0.35    0.70
  -1  17   4    0.50    0.40
  -1 -17   4    0.84    0.45
   1  17  -4    0.78    0.38
  -1 -17   4    0.68    0.57
   1  17  -4    1.18    0.44
   1  17  -3    2.38    0.53
   1  17  -3    2.70    0.59
  -1 -17   3    1.59    0.55
  -1  17   3    1.93    0.54
   1 -17  -3    3.14    0.69
  -1 -17   3    2.74    0.58
  -1 -17   3    1.72    0.63
   1 -17  -3    2.34    0.72
  -1  17   3    1.66    0.83
  -1 -17   2    0.33    0.41
  -1  17   2    0.14    0.65
  -1 -17   2   -0.29    0.52
   1 -17  -2    0.39    0.48
   1 -17  -2    0.33    0.36
   1  17  -2    0.10    0.31
   1  17  -2    0.70    0.48
  -1  17   2    0.17    0.37
  -1 -17   1    7.48    0.83
   1  17  -1   10.00    1.18
   1 -17  -1    7.87    1.09
   1  17  -1    8.05    0.82
   1 -17  -1    7.72    0.84
  -1  17   1    8.04    1.09
   1  17  -1    8.36    0.84
  -1  17   1    8.55    0.63
  -1  17   1    6.63    0.84
  -1 -17   1    8.08    1.06
  -1  17   0    2.35    0.45
  -1  17   0    2.13    0.82
   1  17   0    1.64    0.60
  -1 -17   0    1.96    0.41
  -1 -17   0    2.53    0.70
   1  17   0    2.46    0.48
   1 -17   0    2.92    0.73
   1 -17   1   -0.03    0.34
  -1 -17  -1   -0.04    0.46
   1 -17   1   -0.04    0.21
  -1  17  -1    0.59    0.48
  -1  17  -1   -0.09    0.33
  -1 -17  -1   -0.40    0.32
   1 -17   1   -0.12    0.42
  -1  17  -1   -0.41    0.61
   1  17   1   -0.26    0.30
   1  17   1    0.70    0.56
   1 -17   2    0.36    0.53
   1 -17   2    0.19    0.43
   1  17   2    1.01    0.68
  -1  17  -2    0.50    0.40
  -1 -17  -2    0.29    0.45
  -1  17  -2    0.20    0.44
  -1 -17  -2    0.64    0.35
   1  17   2    0.37    0.18
   1  17   3    1.75    0.67
  -1  17  -3    1.83    0.51
  -1  17  -3    1.82    0.56
   1  17   3    2.30    0.51
  -1 -17  -3    1.20    0.70
   1 -17   3    1.49    0.70
   1 -17   3    1.99    0.57
  -1 -17  -3    1.39    0.47
   1  17   3    1.17    0.19
   1 -17   3    1.71    0.50
   1  17   4   24.80    1.46
   1  17   4   25.52    1.81
   1  17   4   27.15    2.20
  -1  17  -4   27.17    1.68
   1 -17   4   27.55    1.94
  -1 -17  -4   25.69    1.70
  -1  17  -4   27.16    1.78
   1 -17   4   25.80    2.17
   1 -17   4   23.94    1.72
   1 -17   5   22.04    1.80
   1 -17   5   23.49    1.92
  -1  17  -5   22.98    1.61
   1  17   5   22.57    1.43
  -1 -17  -5   22.86    1.77
   1  17   5   19.47    1.99
   1  17   5   20.55    1.75
   1  17   6    0.00    0.49
   1  17   6    1.06    0.84
   1  17   6   -0.09    0.35
  -1 -17  -6    0.69    0.45
   1 -17   6    0.14    0.61
   1 -17   6   -0.04    0.55
  -1  17  -6    0.10    0.44
  -1 -17  -6   -0.19    0.22
  -1  17  -7    0.31    0.48
   1 -17   7   -0.02    0.57
   1  17   7    1.33    0.92
   1  17   7   -1.08    0.74
  -1 -17  -7    0.05    0.33
  -1 -17  -7    0.17    0.19
   1  17   8    4.86    1.09
   1  17   8    5.90    1.42
   1 -17   8    5.27    1.06
   1 -17   8    4.72    1.18
   1 -17   9   10.21    1.46
   1  17   9   11.10    1.97
   1 -17   9   10.72    1.56
   1  17   9    9.01    1.49
   1 -17  10    4.08    1.15
  -1 -19  10    3.80    1.07
  -1 -19   9   -0.07    0.67
  -1 -19   9   -0.49    0.68
  -1  19   9    1.04    1.00
  -1 -19   8   55.32    2.97
  -1  19   8   54.84    3.59
  -1 -19   8   57.26    3.57
  -1  19   8   57.40    4.11
  -1  19   7   30.58    2.57
  -1 -19   7   30.01    2.44
  -1 -19   7   28.80    2.04
  -1  19   7   27.03    2.76
   1  19  -6   53.53    2.42
  -1 -19   6   58.66    3.19
  -1  19   6   56.44    2.72
  -1  19   6   52.83    3.56
  -1 -19   6   56.49    3.06
  -1 -19   5   43.70    2.45
  -1  19   5   41.98    2.22
   1  19  -5   43.57    2.03
  -1 -19   5   46.58    2.65
   1  19  -5   41.63    2.21
  -1  19   5   42.82    3.04
  -1 -19   4    6.34    1.21
  -1  19   4    6.56    1.36
  -1 -19   4    7.49    1.00
   1  19  -4    6.22    0.91
   1 -19  -4    5.91    1.09
   1 -19  -4    6.91    0.99
   1  19  -4    7.47    0.87
  -1 -19   4    7.74    1.12
  -1  19   4    6.95    0.92
   1  19  -3    0.50    0.37
  -1  19   3    0.59    0.43
   1 -19  -3    0.75    0.53
  -1 -19   3    0.06    0.47
  -1 -19   3    0.95    0.53
  -1  19   3    0.22    0.64
   1  19  -3    0.49    0.39
   1 -19  -3    0.67    0.49
  -1  19   2   31.89    1.82
   1  19  -2   31.61    1.62
   1 -19  -2   29.14    1.70
  -1 -19   2   32.35    1.83
   1  19  -2   31.53    1.84
   1 -19  -2   32.23    2.24
  -1 -19   2   29.20    2.03
  -1  19   2   30.63    2.31
   1 -19  -1   10.63    1.30
   1 -19  -1   11.19    1.04
  -1 -19   1    9.10    1.09
   1  19  -1    9.94    0.97
  -1 -19   1   10.36    1.02
  -1  19   1   11.19    1.10
   1  19  -1   10.15    0.93
   1  19  -1   11.28    1.32
  -1  19   1   11.26    1.44
  -1  19   1   10.97    0.76
   1  19   0    2.53    0.52
  -1 -19   0    2.19    0.73
  -1 -19   0    2.80    0.51
   1 -19   0    2.72    0.38
   1 -19   0    2.54    0.57
  -1  19   0    2.85    0.85
   1 -19   0    3.38    0.75
   1  19   0    2.43    0.79
  -1 -19   0    3.05    0.60
  -1  19   0    2.94    0.49
  -1  19   0    3.22    0.67
  -1 -19  -1   -0.14    0.43
   1 -19   1   -0.09    0.51
   1  19   1   -0.03    0.24
  -1 -19  -1    0.08    0.27
   1 -19   1    0.09    0.22
   1 -19   1   -0.20    0.37
  -1  19  -1   -0.05    0.28
   1  19   1    0.31    0.56
  -1  19  -1    0.49    0.41
  -1  19  -1    0.50    0.71
  -1 -19  -2    2.74    0.53
   1  19   2    3.13    0.84
   1 -19   2    2.59    0.74
   1  19   2    3.04    0.36
   1 -19   2    1.85    0.52
  -1 -19  -2    3.06    0.75
  -1  19  -2    2.37    0.53
  -1  19  -2    3.94    0.75
   1 -19   3   56.40    2.57
  -1  19  -3   57.53    2.53
  -1 -19  -3   55.90    2.94
   1  19   3   57.17    2.31
   1  19   3   50.76    1.14
   1  19   3   54.03    3.00
  -1 -19  -3   56.46    2.37
  -1  19  -3   56.75    2.48
   1 -19   3   59.01    3.10
   1  19   4  352.66    7.89
  -1 -19  -4  355.13    6.35
   1 -19   4  360.15    8.06
  -1  19  -4  373.65    6.82
   1 -19   4  356.01    6.97
   1  19   4  354.86    5.78
   1 -19   4  355.74    6.80
  -1  19  -4  355.81    6.23
   1  19   5  278.76    7.39
  -1 -19  -5  282.69    4.43
   1 -19   5  283.90    6.68
  -1  19  -5  290.94    5.81
   1  19   5  283.10    6.56
   1  19   5  279.98    5.28
   1 -19   5  286.34    6.35
  -1 -19  -5  295.17    6.19
   1 -19   6   26.92    2.13
  -1 -19  -6   22.76    1.10
  -1  19  -6   25.25    1.80
   1  19   6   26.14    2.19
  -1 -19  -6   24.11    1.49
   1 -19   6   23.45    2.08
   1  19   6   24.88    1.66
   1  19   6   24.18    2.40
  -1 -19  -7   24.87    1.67
   1  19   7   20.29    2.09
   1 -19   7   25.86    2.21
   1  19   7   23.38    2.48
  -1  19  -7   23.89    1.93
   1  19   8   41.16    3.06
   1 -19   8   46.08    3.11
   1  19   8   45.16    3.63
   1 -19   8   44.74    2.78
   1 -19   9    6.43    1.34
   1  19   9    4.42    1.22
   1 -19   9    6.50    1.28
   1 -19  10   40.83    3.04
  -1 -21  10   11.12    1.51
  -1 -21   9    5.76    1.14
  -1 -21   8   88.34    4.52
  -1 -21   8   84.46    3.63
  -1  21   8   84.60    5.09
  -1 -21   7    0.29    0.47
  -1 -21   7    2.01    0.98
  -1  21   7    0.89    1.05
  -1  21   6  268.24    8.18
  -1 -21   6  276.46    7.00
   1  21  -6  287.32    5.65
  -1  21   6  281.01    6.23
  -1 -21   6  276.85    6.78
  -1  21   5  332.59    8.50
  -1 -21   5  337.31    7.31
  -1  21   5  322.60    6.40
   1  21  -5  349.04    5.84
  -1 -21   5  342.89    6.94
   1  21  -4    9.95    0.98
  -1  21   4    9.13    1.15
   1 -21  -4   11.66    1.29
  -1  21   4   10.89    1.64
  -1 -21   4    9.61    1.31
  -1 -21   4   11.60    1.59
   1 -21  -3    0.08    0.49
   1  21  -3    0.24    0.38
   1 -21  -3   -0.02    0.48
   1  21  -3   -0.21    0.44
  -1 -21   3    0.07    0.46
  -1  21   3    0.82    0.46
  -1  21   3   -0.79    0.85
  -1 -21   3   -0.41    0.65
  -1 -21   2    4.20    0.79
   1 -21  -2    4.08    0.70
   1 -21  -2    3.38    0.91
   1  21  -2    3.94    0.71
  -1  21   2    3.36    0.93
  -1 -21   2    4.43    0.91
   1  21  -2    3.65    0.68
  -1  21   2    3.53    0.67
   1  21  -1   30.63    2.18
   1  21  -1   29.21    1.71
   1 -21  -1   29.91    2.24
  -1 -21   1   30.58    1.78
  -1  21   1   29.71    1.84
   1  21  -1   32.60    1.73
  -1 -21   1   28.02    2.08
  -1  21   1   26.11    2.15
   1 -21  -1   26.96    1.67
  -1  21   1   29.88    1.28
  -1 -21   0    2.68    0.63
  -1 -21   0    3.66    0.83
   1 -21   0    2.14    0.55
  -1  21   0    1.94    0.59
  -1  21   0    2.72    0.69
   1 -21   0    2.58    0.71
  -1 -21   0    2.37    0.43
  -1  21   0    2.36    0.48
  -1  21   0    2.79    0.84
   1  21   0    2.06    0.77
   1  21   0    2.09    0.48
   1 -21   0    2.43    0.35
   1 -21   1   14.55    1.26
  -1 -21  -1   13.67    1.48
  -1  21  -1   14.36    1.32
   1 -21   1   14.91    1.67
   1 -21   1   14.02    0.89
  -1 -21  -1   13.78    1.11
  -1  21  -1   14.35    1.13
  -1  21  -1   14.17    1.63
   1  21   1   13.44    1.53
  -1 -21  -1   13.84    1.10
   1  21   1   13.49    0.95
   1 -21   2   42.84    2.25
   1 -21   2   43.72    2.72
  -1 -21  -2   43.13    2.58
  -1  21  -2   46.63    2.19
  -1 -21  -2   41.73    1.93
   1  21   2   43.43    1.42
   1  21   2   41.19    2.63
  -1  21  -2   42.32    2.20
  -1  21  -3   19.24    1.54
  -1 -21  -3   17.10    1.34
   1 -21   3   15.70    1.49
   1 -21   3   17.32    1.83
   1  21   3   15.87    1.77
   1  21   3   17.45    0.69
  -1  21  -3   18.65    1.49
   1  21   3   18.94    1.44
  -1 -21  -3   19.26    1.85
  -1 -21  -4  560.50    5.13
   1  21   4  545.00   10.20
   1  21   4  584.00    7.87
  -1 -21  -4  581.65    8.33
  -1  21  -4  579.82    8.20
   1 -21   4  564.49    8.87
   1 -21   5    6.07    1.07
  -1  21  -5    6.59    0.99
   1  21   5    5.18    1.33
   1  21   5    3.29    0.63
  -1 -21  -5    5.21    0.65
   1 -21   5    4.80    1.00
   1  21   6   69.97    2.92
  -1 -21  -6   70.00    2.46
   1  21   6   69.36    3.65
   1  21   6   62.97    3.93
  -1  21  -6   75.61    3.16
   1 -21   6   72.87    3.58
   1 -21   7    1.25    0.78
   1  21   7   -0.89    0.92
  -1  21  -7    0.63    0.67
   1  21   7   -0.61    0.74
   1  21   8   -0.02    0.85
   1 -21   8    0.46    0.54
   1  21   8    1.13    0.87
   1 -21   8    0.59    0.69
   1 -21   9   11.31    1.60
   1 -21  10   49.73    3.29
  -1 -23   9    1.48    0.68
  -1 -23   8   28.60    2.18
  -1  23   8   30.21    3.23
  -1 -23   8   31.58    2.82
  -1 -23   7   24.17    2.31
  -1  23   7   22.49    2.70
  -1 -23   7   22.39    1.76
  -1  23   6    1.42    1.00
  -1 -23   6    0.13    0.65
   1  23  -6    0.66    0.54
   1  23  -5   11.42    1.14
  -1 -23   5    9.55    1.32
  -1  23   5    8.05    1.44
   1  23  -4    4.06    0.63
  -1 -23   4    4.74    0.97
  -1  23   3    0.96    0.76
  -1 -23   3    4.01    0.82
  -1 -23   3    3.44    0.90
   1  23  -3    4.67    0.74
   1 -23  -3    4.47    0.81
  -1 -23   2   13.48    1.34
   1  23  -2   13.74    1.19
   1 -23  -2   13.54    1.23
   1  23  -2   14.70    1.37
  -1 -23   2   12.83    1.49
  -1  23   2   13.97    1.71
   1  23  -1    0.46    0.45
  -1 -23   1    0.24    0.68
  -1 -23   1    1.26    0.57
   1  23  -1    1.52    0.83
   1 -23  -1   -0.08    0.48
   1 -23  -1    0.19    0.37
  -1  23   1    0.53    0.70
  -1  23   1    0.20    0.28
   1  23  -1   -0.08    0.38
   1 -23  -1   -0.04    0.41
  -1  23   0   16.75    1.59
   1 -23   0   18.04    1.87
   1  23   0   19.49    1.34
  -1  23   0   19.21    1.25
   1  23   0   19.23    1.89
  -1 -23   0   15.85    1.30
  -1 -23   0   17.06    1.22
  -1  23   0   16.74    1.86
  -1 -23   0   19.65    1.85
   1 -23   0   19.47    0.92
   1 -23   0   18.09    1.44
   1  23   0   18.01    1.44
   1 -23   1    0.52    0.46
  -1 -23  -1    0.16    0.38
  -1  23  -1    0.26    0.72
  -1  23  -1   -0.68    0.55
  -1  23  -1    0.17    0.33
   1  23   1   -0.32    0.33
   1  23   1   -0.34    0.60
   1 -23   1   -0.08    0.25
  -1 -23  -1    0.15    0.50
   1 -23   1   -0.02    0.60
  -1 -23  -1   -0.46    0.38
   1  23   2   -0.28    0.59
   1  23   2    0.15    0.37
   1 -23   2   -0.22    0.48
  -1 -23  -2    0.15    0.53
   1  23   2    0.27    0.28
  -1 -23  -2   -0.01    0.32
   1 -23   2    0.15    0.73
  -1  23  -2    0.30    0.40
  -1  23  -2   -0.21    0.53
  -1 -23  -2    0.29    0.40
   1  23   3   47.52    3.08
  -1 -23  -3   49.34    2.34
   1  23   3   50.95    2.49
  -1  23  -3   50.95    2.52
   1  23   3   49.73    1.20
   1 -23   3   48.48    2.60
  -1  23  -4  115.35    3.74
   1 -23   4  114.68    4.19
   1  23   4  102.06    4.63
   1  23   4  114.29    3.68
  -1 -23  -4  107.31    2.11
  -1 -23  -4  114.04    3.77
  -1  23  -5   15.69    1.47
  -1 -23  -5   15.66    0.95
   1  23   5   16.45    2.03
   1 -23   5   15.26    1.60
   1  23   5   11.84    1.24
  -1 -23  -5   15.76    0.99
   1 -23   5   16.27    1.65
  -1 -23  -6    0.13    0.21
  -1  23  -6   -0.71    0.55
   1  23   6    1.16    0.93
   1 -23   6   -0.52    0.87
  -1  23  -7   17.72    1.69
   1 -23   7   16.69    1.92
   1  23   7   14.04    2.20
   1  23   8   39.20    3.55
   1 -23   8   36.59    2.54
   1 -23   8   39.04    3.02
   1 -23   9    0.27    0.57
  -1 -25   8   -0.90    0.63
  -1  25   7   -0.60    0.92
  -1 -25   7   -0.21    0.74
  -1 -25   7   -0.51    0.52
  -1 -25   6    1.90    0.82
  -1  25   6    2.05    0.91
   1  25  -6    2.75    0.72
  -1  25   5    0.89    0.82
  -1 -25   5    2.12    0.81
   1  25  -5    2.54    0.64
   1  25  -4    0.20    0.42
  -1  25   4    0.06    0.79
  -1 -25   4    0.65    0.57
  -1  25   3    0.04    0.71
   1 -25  -3    0.32    0.47
   1  25  -3    0.26    0.49
  -1 -25   3   -0.13    0.57
   1  25  -2   -0.13    0.36
  -1  25   2    0.16    0.75
   1  25  -2    0.17    0.40
   1 -25  -2   -0.34    0.45
  -1 -25   2    0.68    0.58
  -1  25   1    1.71    0.84
  -1 -25   1    1.97    0.70
   1  25  -1    2.24    0.59
   1 -25  -1    1.91    0.62
   1 -25  -1    1.84    0.29
   1  25  -1    0.78    0.44
   1 -25  -1    1.70    0.49
   1  25  -1    0.12    0.67
  -1 -25   1    3.01    1.00
   1  25   0    0.45    0.55
  -1 -25   0   -0.24    0.58
   1 -25   0    0.12    0.41
  -1 -25   0    0.42    0.53
  -1  25   0    0.33    0.30
   1 -25   0   -0.01    0.18
  -1  25   0    0.69    0.56
  -1 -25   0    0.07    0.34
  -1  25   0    1.08    0.83
   1  25   0    0.38    0.35
   1  25   0    0.72    0.80
   1  25   1    0.48    0.38
  -1  25  -1    0.61    0.48
  -1  25  -1   -0.06    0.74
  -1  25  -1    0.32    0.49
  -1 -25  -1    0.02    0.37
   1  25   1    0.70    0.65
   1 -25   1    1.06    0.60
  -1 -25  -1   -0.32    0.36
  -1  25  -2    2.14    0.58
  -1 -25  -2    2.77    0.59
   1  25   2    4.28    0.53
  -1  25  -2    3.77    0.78
   1  25   2    4.19    1.09
   1 -25   2    2.54    0.78
  -1 -25  -2    3.25    0.65
  -1  25  -3    5.91    1.02
   1  25   3    6.77    0.48
   1  25   3    3.19    1.07
  -1 -25  -3    4.73    0.75
  -1 -25  -3    4.73    0.68
   1 -25   3    6.07    1.06
   1 -25   4    3.85    0.94
   1  25   4    2.23    0.90
  -1  25  -4    3.89    0.80
  -1 -25  -4    3.25    0.34
  -1  25  -5    0.56    0.46
   1  25   5   -0.37    0.88
   1 -25   5    0.28    0.63
  -1  25  -6    0.57    0.54
   1 -25   6   -0.24    0.62
   1  25   6   -0.01    0.74
   1 -25   7    0.45    0.64
   1  25   7    1.48    1.10
  -1  25  -7    0.43    0.62
   1 -25   8    3.68    0.92
  -1  27   6    0.25    0.97
  -1 -27   6   -0.02    0.63
   1  27  -5    0.58    0.45
  -1  27   5   -0.62    0.87
  -1 -27   5    0.42    0.61
  -1  27   4    3.17    1.12
   1  27  -4    2.88    0.64
  -1 -27   4    3.63    1.01
  -1  27   3    2.45    1.11
   1  27  -3    1.61    0.59
  -1 -27   3    2.06    0.82
   1 -27  -3    1.32    0.59
  -1 -27   2   30.97    2.20
   1  27  -2   31.85    1.91
   1 -27  -2   33.79    2.10
  -1  27   2   31.37    2.83
   1 -27  -2   34.13    2.01
  -1 -27   1   45.19    2.13
   1  27  -1   38.00    2.85
   1  27  -1   45.25    2.37
  -1  27   1   44.35    3.17
   1  27  -1   46.21    2.31
   1 -27  -1   44.71    1.21
  -1 -27   1   42.74    2.42
   1 -27  -1   40.38    2.26
   1 -27  -1   49.19    2.45
   1  27   0   97.89    3.60
  -1  27   0  109.83    4.14
   1  27   0  112.69    3.36
   1  27   0  104.24    4.64
  -1  27   0  117.69    3.31
  -1  27   0  105.03    4.85
  -1 -27   0  113.35    3.28
   1 -27   0  104.71    3.72
   1 -27   0  108.46    3.68
  -1 -27   0  104.86    3.61
   1  27   1    0.77    0.74
   1 -27   1    0.74    0.46
  -1  27  -1    0.40    0.60
  -1  27  -1    1.09    0.87
  -1  27  -1    0.74    0.48
  -1 -27  -1    0.46    0.35
  -1 -27  -1    0.93    0.49
   1  27   1    0.47    0.35
   1  27   2    0.80    0.36
  -1 -27  -2    0.54    0.41
   1 -27   2    0.09    0.50
  -1  27  -2    0.37    0.58
  -1 -27  -2    0.08    0.37
   1  27   2   -0.54    0.89
  -1  27  -3    0.27    0.49
  -1 -27  -3    0.43    0.38
   1 -27   3   -0.30    0.52
  -1 -27  -3    0.03    0.34
  -1  27  -4   30.18    2.11
   1 -27   4   31.83    2.40
  -1 -27  -4   29.12    1.53
   1  27   4   30.57    2.78
   1  27   5    2.26    1.12
  -1  27  -5    1.43    0.57
   1 -27   5    3.43    1.02
   1  27   6    2.56    1.16
  -1  27  -6    4.38    0.92
   1 -27   6    4.05    1.04
   1  27   7    5.44    1.51
  -1  27  -7    7.14    1.21
  -1  29   6    7.31    1.72
   1 -29  -5    2.34    0.59
  -1 -29   5    3.11    1.10
  -1  29   5    1.23    1.01
   1  29  -4    0.37    0.43
  -1  29   4    1.36    1.13
   1 -29  -4    0.07    0.42
  -1 -29   4    1.29    0.95
   1 -29  -3   30.37    1.91
  -1  29   3   27.97    2.78
  -1 -29   3   31.78    2.38
   1  29  -3   25.89    1.76
  -1  29   2    3.01    1.18
   1 -29  -2    4.36    0.83
   1  29  -2    4.44    0.84
  -1 -29   2    3.89    0.97
  -1 -29   1   75.29    2.77
   1 -29  -1   72.29    3.11
   1  29  -1   72.26    3.99
   1 -29  -1   80.84    3.22
  -1  29   1   78.00    4.38
   1  29  -1   73.15    3.08
   1  29  -1   77.77    3.09
  -1 -29   1   74.24    3.32
   1  29   0    7.11    1.42
  -1  29   0    5.79    1.14
   1 -29   0    4.88    0.86
  -1 -29   0    6.63    0.88
   1  29   0    6.07    1.00
  -1 -29   0    4.99    0.94
  -1  29   0    6.21    1.48
   1 -29   0    5.03    0.91
   1  29   0    6.20    0.86
   1  29   1    2.86    0.88
  -1  29  -1    2.67    0.64
  -1  29  -1    1.30    0.86
  -1 -29  -1    2.95    0.78
   1 -29   1    1.74    0.75
  -1 -29  -1    3.54    0.70
  -1  29  -1    3.11    0.90
   1 -29   2   66.38    3.30
   1  29   2   68.72    4.07
  -1  29  -2   65.42    3.15
  -1 -29  -2   63.75    2.70
  -1 -29  -2   67.73    2.84
   1  29   3    7.62    1.57
  -1 -29  -3    5.54    0.78
  -1  29  -3    6.22    1.08
   1 -29   3    5.32    1.12
   1  29   4   -0.12    0.78
   1 -29   4    0.16    0.58
  -1 -29  -4    0.19    0.35
  -1  29  -4    1.65    0.66
  -1  29  -5    0.74    0.52
   1 -29   5    0.49    0.61
   1  29   6    0.33    0.96
  -1  31   5    0.55    0.94
  -1 -31   5    2.19    0.90
  -1 -31   4    5.93    1.27
  -1  31   4    4.02    1.38
   1 -31  -4    4.21    0.76
  -1 -31   3    0.31    0.68
   1 -31  -3    0.54    0.51
  -1  31   2   14.48    2.15
  -1 -31   2   14.46    1.60
   1 -31  -2   13.42    1.38
   1  31  -2   12.84    1.36
  -1 -31   1    6.27    1.13
   1 -31  -1    7.07    1.10
  -1  31   1    4.98    1.13
   1  31  -1    5.23    1.30
  -1  31   1    9.05    1.80
   1  31  -1    5.51    0.96
  -1  31   0   16.35    2.19
  -1 -31   0   16.56    1.56
   1  31   0   16.24    2.11
  -1  31   0   14.87    1.79
   1 -31   0   16.60    1.65
   1  31   0   15.55    1.56
  -1  31  -1    0.05    0.86
   1 -31   1    0.07    0.51
   1  31   1   -1.25    1.00
   1  31   1    1.39    0.70
  -1 -31  -1    0.45    0.58
  -1  31  -1    0.33    0.60
  -1 -31  -2    1.59    0.58
   1  31   2    1.88    1.13
   1 -31   2    0.82    0.66
  -1  31  -2    0.56    0.51
  -1  31  -3    0.38    0.58
  -1 -31  -3   -0.17    0.37
   1 -31   3   -0.11    0.61
   1  31   3    0.07    0.81
   1 -31   4    2.38    0.85
   1  31   4    0.60    0.89
   1  31   5   12.39    2.07
  -1  33   4    0.59    0.86
  -1 -33   4    0.94    0.85
  -1 -33   3    6.74    1.39
  -1  33   3    6.54    1.57
   1 -33  -3    5.75    0.99
  -1 -33   2    3.93    1.07
   1 -33  -2    1.33    0.62
  -1  33   2    2.20    1.17
  -1 -33   1   19.40    1.86
  -1  33   1   18.59    2.04
   1  33  -1   21.42    2.46
   1 -33  -1   20.68    1.83
  -1  33   1   22.46    2.65
  -1  33   0    0.46    0.58
  -1  33   0    2.51    1.28
  -1 -33   0    0.81    0.65
   1  33   0    1.44    1.01
   1 -33   0    1.27    0.62
  -1  33  -1    1.72    0.70
  -1 -33  -1    2.50    0.74
  -1  33  -1    2.64    1.08
   1 -33   1    2.85    0.84
   1  33   1    1.92    1.11
   1 -33   2    4.92    1.10
  -1 -33  -2    4.96    0.90
   1  33   2    3.03    1.21
  -1 -33  -3    3.36    0.70
   1  33   3    3.26    1.15
   1 -33   3    4.26    1.08
   1  33   4  114.17    5.93
  -1 -35   3    0.53    0.66
  -1  35   2   -0.24    0.66
  -1 -35   2    0.34    0.87
  -1  35   2   -0.10    0.92
   1 -35  -2    0.24    0.54
  -1 -35   1    1.08    0.79
  -1  35   1    1.47    1.10
   1 -35  -1    1.04    0.84
  -1 -35   0    5.26    1.07
  -1  35   0    3.18    1.28
   1 -35   0    4.77    1.08
   1  35   0    2.77    1.09
  -1 -35  -1    1.05    0.67
   1  35   1   -0.45    0.91
   1 -35   1    1.29    0.83
  -1  35  -1    2.72    1.22
   1  35   2   -0.26    1.09
  -1 -35  -2    0.75    0.49
   1 -35   2    0.76    0.66
   1  35   3   13.48    2.20
   1 -37  -2    1.10    0.59
   1 -37  -1    8.43    1.38
  -1 -37   1    6.26    1.22
   1  37   0   -1.36    0.96
  -1 -37   0    0.83    0.94
   1 -37   0   -0.67    0.57
  -1 -37  -1    1.54    0.83
   1 -37   1    1.56    0.81
  -1 -39   0    1.53    0.84
  -2   0  10    2.02    0.99
   2   0  -9    0.25    0.22
  -2   0   9    1.39    0.89
   2   0  -8   20.04    1.05
   2   0  -8   20.22    1.53
   2   0  -8   15.90    1.35
  -2   0   8   16.42    1.67
  -2   0   7    0.03    0.55
  -2   0   7   -0.38    0.55
  -2   0   7    0.50    0.45
   2   0  -7   -0.09    0.30
   2   0  -7    0.19    0.27
   2   0  -7    0.02    0.35
  -2   0   6    9.67    1.10
   2   0  -6    8.06    0.91
  -2   0   6    9.03    1.13
  -2   0   6    8.67    1.07
   2   0  -6    9.30    0.91
   2   0  -6    8.22    0.75
   2   0  -5    0.10    0.29
   2   0  -5    0.19    0.33
  -2   0   5   -0.08    0.42
   2   0  -5    0.04    0.27
  -2   0   5    0.37    0.49
  -2   0   4  752.23    7.54
   2   0  -4  797.53    7.45
   2   0  -4  796.10    7.00
   2   0  -4  783.90    6.60
   2   0  -3   -0.61    0.33
  -2   0   3   -0.26    0.41
   2   0  -3    0.09    0.28
  -2   0   3    0.00    0.36
   2   0  -3    0.03    0.23
   2   0  -2 2943.72    9.98
   2   0  -2 2904.26   10.93
   2   0   1    0.47    0.18
   2   0   1    0.56    0.25
   2   0   2  254.35    3.38
  -2   0  -2  262.94    3.21
   2   0   2  266.92    2.40
   2   0   3    0.50    0.27
  -2   0  -3   -0.02    0.32
   2   0   3    0.06    0.36
   2   0   3   -0.04    0.29
  -2   0  -3    0.14    0.21
   2   0   4    0.23    0.28
  -2   0  -4    0.15    0.28
   2   0   4   -0.02    0.35
   2   0   4    0.30    0.32
  -2   0  -4   -0.30    0.36
   2   0   5    0.19    0.39
   2   0   5   -0.44    0.45
  -2   0  -5    0.12    0.24
   2   0   5   -0.49    0.45
   2   0   5    0.38    0.43
  -2   0  -5   -0.18    0.42
   2   0   6   12.82    1.29
   2   0   6   12.09    1.10
   2   0   6   11.57    1.25
  -2   0  -6   11.82    1.16
  -2   0  -6   11.48    0.94
   2   0   6   12.04    1.07
   2   0   7    0.27    0.45
   2   0   7    0.58    0.48
  -2   0  -7    0.19    0.32
   2   0   7    0.05    0.47
   2   0   8  505.44    9.10
   2   0   8  517.14    7.86
   2   0   8  501.00    8.00
  -2   0  -8  480.06    6.79
   2   0   9    1.26    0.82
   2   0   9    0.18    0.59
   2   0  10   24.95    2.40
   2   0  10   22.70    2.10
  -2  -2  10   84.08    4.18
  -2   2  10   88.46    4.44
   2  -2  -9    0.10    0.14
  -2  -2   9   -0.72    0.68
   2   2  -9   -0.02    0.25
  -2  -2   9   -1.07    0.71
   2   2  -8    0.02    0.39
  -2  -2   8    0.79    0.66
   2  -2  -8    0.20    0.34
   2  -2  -8    0.34    0.22
   2   2  -8   -0.24    0.27
   2   2  -8    0.16    0.37
  -2   2   8   -0.03    0.51
  -2  -2   8   -0.81    0.61
   2   2  -7    5.28    0.79
   2  -2  -7    5.16    0.71
   2  -2  -7    5.33    0.78
  -2  -2   7    5.24    0.94
   2  -2  -7    5.41    0.56
  -2   2   7    4.39    0.82
  -2  -2   7    5.02    0.89
   2   2  -7    4.41    0.71
  -2  -2   7    4.86    0.91
  -2   2   7    4.46    0.92
   2   2  -6    6.84    0.84
   2   2  -6    7.77    0.88
  -2   2   6    8.06    1.02
   2  -2  -6    7.99    0.69
   2  -2  -6    6.14    0.87
  -2  -2   6    7.15    0.94
   2  -2  -6    7.72    0.85
   2  -2  -6    8.07    0.79
  -2  -2   6    6.51    0.90
  -2  -2   6    7.98    0.98
   2  -2  -5   14.43    0.97
  -2  -2   5   13.73    1.19
  -2   2   5   13.72    1.21
  -2  -2   5   14.62    1.14
   2   2  -5   14.14    1.08
   2  -2  -5   15.48    1.06
   2   2  -5   13.82    1.07
   2  -2  -5   13.77    0.86
   2  -2  -5   13.87    1.15
  -2  -2   5   13.90    1.14
   2   2  -4   99.63    2.53
   2   2  -4  101.08    2.57
   2  -2  -4  102.45    2.28
  -2  -2   4  102.73    2.61
  -2  -2   4   98.42    2.72
   2  -2  -4  104.00    2.23
   2  -2  -4  104.41    2.52
   2  -2  -4  100.74    2.71
   2   2  -3    3.17    0.48
   2   2  -3    3.27    0.47
   2  -2  -3    3.80    0.55
   2   2  -3    3.04    0.43
   2  -2  -3    3.31    0.51
   2  -2  -3    3.02    0.46
   2  -2  -3    3.20    0.39
  -2  -2   3    3.42    0.57
  -2  -2   3    3.91    0.52
   2  -2  -2    0.00    0.36
  -2  -2   2    0.01    0.27
   2  -2  -2    0.29    0.33
   2   2  -2    0.06    0.24
   2   2  -2    0.19    0.29
  -2  -2   1   47.72    0.88
   2  -2  -1   49.32    1.25
  -2   2   1   49.40    1.30
   2   2  -1   52.26    0.87
   2  -2  -1   55.01    1.32
   2  -2   1   25.37    0.69
   2   2   1   25.43    0.74
   2   2   1   23.56    0.82
  -2   2  -1   25.57    0.74
   2  -2   1   24.60    1.01
   2  -2   2 6835.84   18.44
  -2   2  -2 6837.53   10.82
  -2   2  -2 6895.13   17.12
  -2  -2  -2 7048.21   15.72
   2   2   2 6889.68   15.38
   2   2   2 6983.55    9.56
   2  -2   2 6901.10   14.31
   2   2   2 6997.62   16.90
   2   2   3   20.51    0.95
  -2  -2  -3   21.70    1.11
  -2  -2  -3   21.07    0.73
   2  -2   3   20.52    1.20
   2  -2   3   20.86    1.06
   2   2   3   20.34    0.76
   2  -2   3   21.25    0.96
  -2   2  -3   20.25    0.58
   2   2   3   20.44    1.13
  -2   2  -3   21.22    1.14
  -2  -2  -4   62.06    1.51
   2   2   4   61.93    1.81
   2  -2   4   60.82    1.81
  -2   2  -4   59.01    0.96
  -2   2  -4   59.66    1.81
   2   2   4   58.09    2.20
   2  -2   4   62.10    2.04
   2  -2   4   55.91    2.22
  -2   2  -4   59.80    2.11
   2   2   4   61.68    1.59
  -2  -2  -4   62.23    2.11
  -2   2  -5   15.79    1.24
  -2   2  -5   15.57    0.48
   2   2   5   18.09    1.14
   2  -2   5   15.70    1.33
   2  -2   5   16.38    1.09
  -2   2  -5   16.08    1.08
   2  -2   5   16.30    1.29
   2   2   5   14.14    1.26
  -2  -2  -5   16.84    0.93
   2   2   5   17.27    1.05
  -2  -2  -5   16.44    1.22
   2  -2   5   16.58    1.17
   2   2   5   16.99    1.33
  -2   2  -6   37.44    2.07
   2   2   6   33.44    2.02
   2   2   6   35.90    1.68
   2  -2   6   33.94    1.75
   2   2   6   38.19    1.81
  -2   2  -6   36.38    1.69
  -2  -2  -6   38.01    2.05
   2   2   6   34.16    2.05
  -2  -2  -6   33.86    1.46
   2  -2   6   36.58    1.90
   2  -2   6   33.87    2.03
   2  -2   6   37.18    2.21
   2   2   7    5.38    0.79
  -2  -2  -7    4.98    0.65
   2  -2   7    5.42    0.85
   2   2   7    5.63    0.84
  -2   2  -7    5.50    0.77
   2  -2   7    3.92    0.89
   2  -2   7    6.00    0.90
   2   2   7    5.88    0.99
   2   2   8   -1.13    0.76
   2  -2   8    1.78    0.66
   2   2   8    0.04    0.71
   2   2   8    0.66    0.54
   2  -2   8   -0.35    0.60
   2  -2   8    1.43    0.81
  -2  -2  -8    0.88    0.49
   2  -2   9   13.33    1.70
   2  -2   9   16.06    1.64
   2   2   9   10.84    1.57
   2   2  10    7.53    1.42
   2  -2  10    4.29    0.99
   2  -2  10    4.10    1.13
  -2  -4  10    0.62    0.85
  -2   4  10   -0.12    0.77
  -2  -4  10   -0.49    0.80
  -2   4   9    0.26    0.60
   2   4  -9   -0.37    0.34
   2  -4  -9   -0.07    0.46
  -2  -4   9   -0.19    0.69
  -2  -4   9    0.70    0.69
  -2   4   8   -0.08    0.70
   2  -4  -8    1.19    0.53
  -2  -4   8    0.85    0.56
  -2  -4   8    0.72    0.60
   2  -4  -8    0.71    0.23
  -2  -4   7    0.52    0.49
   2   4  -7   -0.07    0.36
  -2   4   7    0.27    0.52
   2   4  -7    0.21    0.45
   2  -4  -7    0.21    0.29
  -2  -4   7   -0.49    0.52
   2  -4  -7   -0.03    0.32
  -2  -4   7    0.05    0.55
   2  -4  -7   -0.09    0.21
   2  -4  -6    0.66    0.46
  -2  -4   6    0.19    0.39
   2   4  -6    0.74    0.38
   2  -4  -6    0.62    0.24
   2  -4  -6    0.91    0.35
  -2  -4   6   -0.34    0.50
  -2  -4   6    0.18    0.46
   2   4  -6    0.70    0.38
  -2   4   6    0.48    0.53
   2  -4  -6   -0.06    0.31
  -2  -4   5    0.06    0.39
   2  -4  -5   -0.02    0.32
   2   4  -5   -0.11    0.29
  -2   4   5   -0.62    0.46
   2  -4  -5   -0.28    0.32
  -2  -4   5    0.30    0.49
   2   4  -5    0.33    0.32
   2  -4  -5   -0.43    0.34
   2  -4  -5    0.32    0.28
   2   4  -4   62.08    2.12
   2  -4  -4   63.51    1.99
  -2  -4   4   65.33    2.11
   2  -4  -4   63.82    2.22
   2  -4  -4   65.11    1.70
   2  -4  -4   65.43    1.62
  -2  -4   4   64.63    2.31
   2   4  -4   61.23    2.05
   2   4  -3   -0.11    0.29
   2  -4  -3   -0.04    0.32
  -2   4   3   -0.20    0.30
   2   4  -3   -0.05    0.27
   2  -4  -3    0.29    0.27
  -2  -4   3   -0.14    0.27
   2  -4  -3    0.04    0.17
  -2  -4   3   -0.08    0.25
   2  -4  -3   -0.03    0.29
  -2  -4   2   12.71    0.63
   2  -4  -2   13.20    0.83
   2   4  -2   12.34    0.76
  -2  -4   2   12.08    0.61
   2  -4  -2   11.52    0.70
  -2   4   2   11.98    0.77
   2   4  -1    1.97    0.35
   2  -4  -1    1.72    0.39
  -2   4   1    1.69    0.37
   2  -4   0    0.49    0.34
   2   4   0   -0.09    0.17
   2   4   0    0.04    0.18
  -2  -4   0    0.37    0.20
  -2   4   0    0.36    0.24
  -2  -4   0    0.00    0.18
  -2   4  -1    6.94    0.48
   2  -4   1    6.02    0.46
   2   4   1    6.66    0.46
   2   4   1    5.41    0.44
   2  -4   1    6.00    0.64
   2   4   1    5.87    0.36
  -2   4  -2    5.35    0.41
  -2   4  -2    4.37    0.49
   2  -4   2    5.47    0.65
   2   4   2    5.07    0.51
  -2  -4  -2    4.81    0.45
   2  -4   2    4.48    0.51
   2   4   2    4.41    0.50
   2   4   3  238.01    2.34
  -2  -4  -3  248.27    3.54
  -2   4  -3  236.19    3.84
   2  -4   3  237.35    3.42
   2   4   3  238.45    3.78
  -2   4  -3  245.10    2.51
   2  -4   3  234.58    4.11
  -2  -4  -3  237.18    2.06
   2   4   3  224.70    1.67
  -2   4  -4    0.16    0.18
  -2  -4  -4    0.22    0.33
   2   4   4   -0.28    0.41
  -2   4  -4   -0.11    0.40
  -2   4  -4    0.39    0.39
   2   4   4   -0.05    0.25
  -2  -4  -4    0.27    0.19
   2  -4   4   -0.14    0.43
   2  -4   4    0.07    0.37
  -2   4  -4   -0.01    0.30
   2   4   4    0.35    0.31
   2  -4   4    0.15    0.38
   2   4   5   10.48    1.11
   2  -4   5   13.08    1.04
   2   4   5   11.30    1.12
  -2   4  -5   11.92    1.15
  -2  -4  -5   11.82    1.04
   2  -4   5   10.05    0.96
  -2  -4  -5   11.31    0.72
  -2   4  -5   11.14    0.55
  -2   4  -5   12.17    0.97
   2   4   5   12.37    0.91
   2  -4   5   11.77    1.21
   2   4   5   11.71    0.84
  -2   4  -5   12.49    1.14
  -2   4  -6    0.95    0.50
   2   4   6    1.57    0.64
   2   4   6    1.50    0.47
   2  -4   6    1.22    0.62
   2   4   6    0.60    0.32
   2  -4   6    1.19    0.53
  -2   4  -6    1.31    0.47
  -2  -4  -6    1.18    0.32
   2  -4   6    1.80    0.58
  -2   4  -6    1.13    0.20
  -2  -4  -6    1.06    0.47
   2  -4   6    1.70    0.55
   2   4   6    1.00    0.45
  -2  -4  -7   -0.06    0.37
   2  -4   7    0.14    0.48
   2   4   7    0.15    0.50
  -2   4  -7    0.53    0.13
  -2  -4  -7    0.56    0.37
   2   4   7    0.54    0.43
   2  -4   7    0.64    0.47
   2  -4   7    0.92    0.60
  -2   4  -7    1.04    0.49
   2   4   8   57.94    2.47
   2  -4   8   55.12    3.02
  -2  -4  -8   53.64    2.08
   2  -4   8   54.27    2.70
   2   4   8   47.91    2.87
   2  -4   8   55.17    2.74
   2   4   9    0.66    0.57
   2  -4   9    0.98    0.54
   2  -4   9    0.92    0.74
   2  -4  10    2.39    0.80
   2   4  10    1.35    0.68
  -2  -6  11    7.92    1.58
  -2  -6  11    8.22    1.48
  -2  -6  10    6.60    1.46
  -2  -6  10    8.54    1.42
  -2   6  10    6.19    1.29
  -2   6  10    6.46    1.60
  -2  -6   9   -0.38    0.66
   2  -6  -9    0.90    0.37
  -2  -6   9    0.54    0.61
  -2   6   9    0.99    0.80
  -2   6   8   13.12    1.63
   2  -6  -8   14.76    1.24
  -2  -6   8   15.06    1.68
  -2  -6   8   13.34    1.50
  -2   6   7   30.86    2.14
   2  -6  -7   31.81    1.23
   2   6  -7   30.54    1.89
  -2  -6   7   32.75    2.14
  -2  -6   7   32.23    2.03
   2   6  -7   34.57    2.06
   2  -6  -7   29.22    1.63
  -2  -6   7   27.93    2.05
   2   6  -6    0.24    0.32
  -2  -6   6    1.03    0.55
   2  -6  -6    1.03    0.59
  -2   6   6    1.33    0.60
  -2  -6   6    0.37    0.39
   2  -6  -6    0.80    0.32
  -2  -6   6    1.38    0.58
   2  -6  -6    0.65    0.38
   2   6  -6    1.11    0.45
   2   6  -5  688.57    8.01
  -2  -6   5  674.53    7.72
   2  -6  -5  698.27    5.36
  -2   6   5  660.89    9.18
   2   6  -5  685.27    7.62
  -2   6   5  643.37    8.21
   2  -6  -5  650.19    5.55
  -2  -6   5  674.86    8.25
   2  -6  -5  666.72    6.94
   2  -6  -5  685.30    8.25
   2  -6  -4    4.81    0.68
  -2  -6   4    5.47    0.72
  -2   6   4    5.00    0.60
   2   6  -4    5.10    0.69
  -2  -6   4    5.18    0.67
   2  -6  -4    5.13    0.44
   2   6  -4    5.41    0.72
  -2  -6   4    3.37    0.67
   2  -6  -4    4.95    0.52
   2  -6  -4    5.63    0.68
   2  -6  -3    1.90    0.39
  -2  -6   3    1.72    0.39
  -2   6   3    1.27    0.36
   2  -6  -3    1.53    0.22
   2   6  -3    2.26    0.48
   2  -6  -3    2.07    0.49
  -2  -6   3    1.82    0.34
   2   6  -3    1.97    0.44
   2  -6  -2   12.49    0.74
  -2  -6   2   11.81    0.61
   2  -6  -2   12.31    0.86
  -2   6   2   11.73    0.78
   2   6  -2   12.03    0.77
  -2  -6   2   12.07    0.63
   2  -6  -2   11.63    0.94
   2   6  -1   77.46    1.65
  -2  -6   1   75.63    1.68
  -2   6   1   78.20    1.78
   2  -6  -1   76.64    2.06
  -2   6   0   45.63    1.29
  -2  -6   0   45.29    1.21
   2  -6   0   43.81    1.60
   2  -6   0   44.72    1.06
   2   6   0   44.48    1.19
  -2  -6   0   43.51    1.06
   2   6   0   44.63    1.03
   2  -6   1    1.12    0.44
   2   6   1    0.69    0.24
  -2  -6  -1    0.92    0.34
  -2  -6  -1    0.72    0.15
   2   6   1    0.53    0.33
  -2   6  -1    0.98    0.27
  -2  -6  -1    0.95    0.27
   2  -6   1    1.33    0.44
  -2  -6  -2 1219.78    7.40
   2   6   2 1209.29    7.29
  -2  -6  -2 1221.68    6.00
   2   6   2 1183.14    8.40
  -2   6  -2 1205.31    8.40
  -2   6  -2 1212.62    7.82
   2  -6   2 1206.18    8.72
  -2   6  -2 1162.43    6.51
   2  -6   3   20.77    1.31
  -2   6  -3   21.87    1.25
  -2   6  -3   22.77    1.21
  -2  -6  -3   16.65    0.49
  -2   6  -3   20.40    1.20
   2   6   3   20.89    1.19
  -2  -6  -3   20.67    1.02
   2  -6   3   19.08    1.11
   2   6   4   22.05    1.39
  -2  -6  -4   21.30    0.73
   2   6   4   22.14    1.39
   2   6   4   21.87    0.70
   2   6   4   23.61    1.00
  -2  -6  -4   23.01    1.26
  -2   6  -4   23.68    1.41
   2  -6   4   21.24    1.23
   2  -6   4   21.33    1.48
   2  -6   4   24.87    1.45
  -2   6  -4   22.15    1.38
  -2   6  -5   88.26    2.98
  -2  -6  -5   88.78    2.75
  -2   6  -5   90.22    2.95
  -2  -6  -5   89.21    1.77
   2   6   5   87.98    3.00
  -2   6  -5   87.31    1.84
   2  -6   5   91.13    2.74
   2   6   5   84.12    2.93
   2   6   5   90.01    2.23
   2  -6   5   90.20    2.97
   2  -6   5   98.62    3.37
  -2  -6  -6    3.89    0.45
  -2   6  -6    4.22    0.74
   2   6   6    3.89    0.77
   2  -6   6    5.18    0.98
   2   6   6    4.25    0.82
   2  -6   6    3.36    0.68
   2   6   6    3.75    0.58
  -2  -6  -6    3.91    0.72
   2  -6   6    3.83    0.79
  -2   6  -6    4.17    0.42
   2  -6   6    4.49    0.83
   2  -6   7    1.45    0.60
   2  -6   7    1.74    0.64
  -2   6  -7    0.96    0.23
  -2  -6  -7    1.34    0.55
   2   6   7    1.05    0.41
   2   6   7    0.17    0.56
   2  -6   7    0.19    0.50
  -2  -6  -7    0.79    0.31
   2  -6   8    0.57    0.67
  -2   6  -8    2.14    0.28
   2   6   8    1.31    0.54
  -2  -6  -8    1.55    0.40
   2   6   8    1.40    0.77
   2  -6   8    1.30    0.68
   2  -6   8    1.01    0.61
   2  -6   9   30.57    2.46
   2   6   9   28.83    2.48
   2  -6   9   27.93    2.23
   2  -6  10    1.28    0.84
   2   6  10    1.28    0.83
   2  -6  10   -0.65    0.80
   2  -6  11    1.16    0.85
  -2  -8  11    1.12    0.95
  -2  -8  11    0.82    0.77
  -2   8  10    4.56    1.34
  -2  -8  10    2.20    0.83
  -2   8  10    2.84    0.92
  -2  -8  10    2.98    1.02
  -2   8   9   16.28    1.96
   2  -8  -9   16.73    1.37
  -2  -8   9   15.42    1.88
  -2  -8   9   14.59    1.62
  -2   8   9   13.23    1.95
  -2   8   8    5.80    1.12
  -2  -8   8    7.76    1.16
  -2  -8   8    6.98    1.24
   2  -8  -8    8.25    0.94
  -2   8   8    8.31    1.50
   2   8  -7    6.09    0.94
  -2  -8   7    7.45    1.11
  -2   8   7    5.69    1.30
   2  -8  -7    5.04    0.71
  -2  -8   7    5.02    0.90
  -2  -8   7    6.20    0.99
  -2   8   7    7.03    1.17
   2  -8  -6  255.64    5.64
  -2   8   6  247.68    6.32
  -2  -8   6  258.08    5.12
  -2  -8   6  259.71    5.49
   2  -8  -6  248.37    3.60
  -2   8   6  244.40    5.66
   2   8  -6  250.55    5.17
   2   8  -6  264.43    5.48
  -2  -8   6  248.73    5.58
   2  -8  -6  251.64    4.54
   2   8  -6  259.49    5.45
   2  -8  -5    1.83    0.44
  -2  -8   5    1.86    0.53
   2  -8  -5    2.22    0.40
   2   8  -5    1.79    0.46
   2  -8  -5    2.29    0.61
  -2   8   5    2.85    0.67
   2   8  -5    2.67    0.59
  -2   8   5    2.07    0.80
  -2  -8   5    2.12    0.55
  -2   8   5    1.95    0.49
  -2  -8   4  344.68    4.92
  -2   8   4  337.94    4.79
  -2  -8   4  320.48    4.63
   2   8  -4  353.64    5.52
  -2  -8   4  326.63    5.46
   2  -8  -4  333.75    4.07
   2  -8  -4  342.72    5.48
   2   8  -4  350.19    5.26
  -2  -8   3    2.70    0.40
  -2  -8   3    3.39    0.50
   2  -8  -3    3.66    0.48
   2  -8  -3    2.76    0.56
   2   8  -3    3.54    0.59
   2   8  -3    2.12    0.46
   2   8  -3    2.92    0.43
  -2   8   3    3.02    0.53
   2   8  -2    0.71    0.23
   2   8  -2    0.12    0.30
   2  -8  -2    0.78    0.48
   2  -8  -2    0.62    0.33
   2  -8  -2    0.69    0.36
  -2  -8   2    0.18    0.24
  -2   8   2    0.83    0.35
   2   8  -1  115.11    1.45
  -2  -8   1  116.59    2.41
   2  -8  -1  118.92    2.85
   2   8  -1  116.39    2.21
  -2  -8   1  112.63    2.23
   2  -8  -1  113.34    1.38
   2   8  -1  115.59    2.39
  -2   8   1  113.18    2.32
   2   8   0    2.85    0.48
  -2  -8   0    2.61    0.45
   2  -8   0    2.36    0.57
  -2   8   0    2.65    0.42
   2   8   0    2.40    0.36
   2  -8   0    2.48    0.35
  -2  -8   0    2.52    0.35
  -2  -8   0    2.59    0.24
  -2  -8  -1  448.27    3.69
   2  -8   1  441.77    5.32
   2   8   1  454.45    3.75
   2  -8   1  451.01    4.43
  -2   8  -1  463.33    5.47
  -2  -8  -1  444.15    4.84
  -2   8  -1  444.42    4.39
   2  -8   1  455.13    5.76
  -2   8  -1  444.08    4.47
   2   8   1  479.54    5.08
  -2  -8  -1  447.05    2.98
  -2   8  -2    4.26    0.54
   2   8   2    3.88    0.53
   2   8   2    3.86    0.67
   2  -8   2    3.89    0.53
   2  -8   2    4.23    0.69
   2  -8   2    3.51    0.64
  -2  -8  -2    3.78    0.24
  -2   8  -2    3.38    0.62
  -2  -8  -2    3.89    0.38
  -2  -8  -2    4.30    0.55
  -2   8  -3  287.56    4.62
   2  -8   3  261.82    4.23
  -2  -8  -3  268.81    3.49
   2   8   3  258.82    4.87
  -2  -8  -3  285.28    4.39
   2   8   3  276.35    4.26
  -2   8  -3  281.96    4.44
  -2   8  -3  283.54    4.41
   2  -8   3  278.87    4.96
  -2  -8  -4   24.11    1.27
   2  -8   4   24.54    1.63
   2   8   4   25.51    0.90
  -2   8  -4   25.57    1.52
  -2  -8  -4   24.21    0.71
   2   8   4   24.76    0.97
  -2   8  -4   26.42    1.50
  -2   8  -4   26.83    1.52
  -2  -8  -4   26.86    1.55
   2   8   4   25.19    1.51
   2  -8   4   23.87    1.43
   2   8   5    0.21    0.39
  -2   8  -5    0.27    0.45
   2  -8   5   -0.68    0.46
   2  -8   5    0.29    0.41
   2   8   5    0.44    0.30
  -2   8  -5   -0.17    0.49
   2  -8   5    0.95    0.50
  -2   8  -5    0.34    0.34
   2   8   5    0.01    0.19
   2   8   5    0.76    0.51
  -2  -8  -5   -0.12    0.30
  -2  -8  -5    0.42    0.16
  -2   8  -6    5.88    0.96
  -2  -8  -6    5.61    0.49
   2   8   6    6.31    0.68
   2  -8   6    5.50    0.84
   2  -8   6    5.65    0.99
   2  -8   6    5.40    0.89
  -2   8  -6    5.50    0.86
  -2  -8  -6    4.81    0.81
   2   8   6    6.82    1.04
   2   8   6    5.84    0.96
  -2   8  -6    5.80    0.57
  -2  -8  -7    8.40    0.67
   2  -8   7    8.48    1.18
   2   8   7    8.60    1.27
   2   8   7   10.19    0.95
   2  -8   7    8.95    1.15
  -2  -8  -7    7.87    1.04
   2  -8   7    9.65    1.21
  -2   8  -7    8.67    0.68
   2  -8   8    5.89    1.09
   2  -8   8    3.62    0.86
   2   8   8    6.05    0.78
  -2  -8  -8    4.92    0.58
   2   8   8    6.36    1.19
  -2   8  -8    5.62    0.55
   2  -8   9    1.41    0.72
   2   8   9    0.32    0.60
   2  -8   9    1.72    0.85
   2   8  10    3.59    1.06
   2  -8  10    2.88    1.04
   2  -8  10    1.99    0.93
   2  -8  11   -1.25    0.86
  -2 -10  11    0.61    0.69
  -2 -10  11   -0.68    0.89
  -2  10  10    1.51    0.94
  -2 -10  10    1.75    0.99
  -2  10  10   -1.00    0.96
  -2 -10  10    0.70    0.68
  -2 -10   9    0.75    0.67
  -2 -10   9   -0.55    0.58
  -2  10   9    0.96    0.87
  -2  10   8    5.44    1.14
   2 -10  -8    7.43    0.86
  -2 -10   8    6.73    1.20
  -2  10   8    7.16    1.41
  -2 -10   8    5.99    1.07
  -2 -10   7    2.08    0.71
  -2 -10   7    1.37    0.66
  -2 -10   7    1.46    0.68
   2 -10  -7    1.17    0.43
  -2  10   7    1.17    0.67
  -2  10   7    2.13    1.04
  -2  10   6    0.53    0.65
  -2 -10   6   -0.10    0.37
  -2 -10   6    1.08    0.57
   2  10  -6    0.44    0.35
   2 -10  -6    1.08    0.37
   2  10  -6    1.12    0.56
  -2 -10   6    0.86    0.59
   2  10  -6    0.60    0.39
   2 -10  -6    0.83    0.46
  -2  10   6    0.61    0.61
  -2 -10   5  115.64    3.59
  -2  10   5  109.30    4.01
  -2 -10   5  105.58    3.19
  -2  10   5  107.83    3.00
   2 -10  -5  103.42    2.47
  -2  10   5  106.09    3.58
   2  10  -5  108.22    3.25
   2  10  -5  110.52    3.31
   2 -10  -5  106.25    2.94
   2 -10  -5  108.65    3.48
   2  10  -5  108.21    3.45
  -2 -10   4   18.31    1.37
   2 -10  -4   20.75    1.44
  -2  10   4   18.21    1.21
  -2 -10   4   20.79    1.28
  -2 -10   4   17.88    1.13
   2 -10  -4   20.00    1.10
   2  10  -4   21.53    1.37
  -2  10   4   10.79    1.19
  -2  10   4   20.24    1.51
   2  10  -4   20.78    1.43
   2 -10  -3    5.71    0.82
  -2 -10   3    6.07    0.65
   2 -10  -3    7.35    0.71
  -2  10   3    7.00    0.88
  -2  10   3    6.53    0.70
   2 -10  -3    6.56    0.78
   2  10  -3    6.33    0.73
   2  10  -3    7.54    0.62
   2  10  -3    6.47    0.78
   2  10  -2    0.13    0.21
   2 -10  -2   -0.11    0.30
   2  10  -2   -0.06    0.28
  -2 -10   2    0.22    0.38
  -2 -10   2   -0.02    0.26
   2 -10  -2   -0.18    0.41
  -2  10   2   -0.08    0.32
  -2 -10   1   11.36    0.79
  -2 -10   1   11.43    0.91
   2  10  -1   11.70    0.59
   2 -10  -1   10.86    0.53
   2  10  -1   12.43    0.56
   2  10  -1   10.60    0.78
  -2  10   1   11.52    0.85
   2 -10  -1   12.33    1.07
   2  10  -1   12.71    0.94
  -2 -10   0  169.05    2.57
   2 -10   0  180.25    3.86
  -2  10   0  172.78    3.06
   2  10   0  183.75    3.27
   2 -10   0  171.53    2.53
  -2 -10   0  174.68    3.20
  -2 -10   0  170.70    1.97
   2  10   1   19.53    0.89
  -2  10  -1   18.68    1.25
   2 -10   1   17.12    0.97
  -2 -10  -1   17.58    1.12
  -2  10  -1   18.59    0.97
   2  10   1   18.11    1.16
  -2 -10  -1   18.30    0.74
  -2  10  -1   19.60    1.07
  -2 -10  -1   18.12    0.81
   2 -10   1   20.54    1.38
  -2 -10  -2   64.13    1.13
   2 -10   2   63.16    2.28
  -2  10  -2   66.67    2.04
  -2  10  -2   66.19    2.29
  -2 -10  -2   62.70    1.26
  -2 -10  -2   61.95    1.81
   2  10   2   63.72    1.87
   2  10   2   63.58    2.29
   2 -10   2   63.81    2.54
   2 -10   2   65.67    1.91
  -2  10  -3   -0.13    0.39
  -2 -10  -3    0.15    0.23
  -2  10  -3    0.06    0.29
   2  10   3   -0.18    0.57
   2 -10   3    0.16    0.48
  -2 -10  -3    0.09    0.36
   2  10   3    0.48    0.39
   2  10   4   85.82    3.21
  -2  10  -4   84.20    2.75
   2 -10   4   84.90    2.72
  -2  10  -4   91.67    2.89
  -2 -10  -4   83.77    2.26
   2  10   4   84.11    2.76
   2 -10   4   84.51    2.85
  -2  10  -4   86.20    2.80
   2 -10   4   83.83    3.06
  -2 -10  -4   79.56    1.27
   2  10   4   84.47    1.89
  -2 -10  -4   85.38    2.78
   2 -10   5    3.88    0.75
  -2  10  -5    5.01    0.86
  -2  10  -5    4.41    0.75
  -2 -10  -5    3.82    0.35
   2  10   5    4.51    0.50
   2  10   5    4.63    0.48
  -2 -10  -5    4.15    0.64
  -2  10  -5    4.89    0.78
   2  10   5    4.41    0.77
   2 -10   5    3.53    0.78
   2  10   5    5.16    1.03
   2 -10   5    3.99    0.72
   2  10   6    2.50    0.78
   2 -10   6    2.37    0.68
  -2 -10  -6    1.88    0.28
   2 -10   6    2.51    0.69
  -2  10  -6    2.15    0.43
   2  10   6    1.70    0.37
   2  10   6    1.36    0.63
  -2 -10  -6    2.41    0.59
   2  10   6    1.85    0.67
  -2  10  -6    1.93    0.69
   2 -10   6    2.19    0.69
  -2  10  -6    1.95    0.61
   2  10   6    1.50    0.30
   2 -10   7   11.43    1.30
   2  10   7    9.14    1.31
  -2 -10  -7   10.20    0.68
  -2  10  -7   10.84    0.83
   2  10   7   10.75    1.57
   2  10   7   10.25    0.90
  -2 -10  -7   10.30    1.17
   2 -10   7   10.82    1.32
   2 -10   7   11.03    1.34
  -2  10  -8    2.00    0.40
   2  10   8    2.01    1.05
   2 -10   8    1.03    0.58
  -2 -10  -8    1.66    0.37
   2  10   8    1.73    0.86
   2 -10   8    1.08    0.60
   2 -10   9    0.13    0.63
   2 -10   9    0.72    0.61
   2  10   9    0.57    0.68
   2  10   9    1.08    1.02
   2  10  10    0.53    1.08
   2 -10  10   -0.12    0.59
   2 -10  10    2.00    0.93
   2  10  10    0.48    0.65
   2 -10  11    0.61    0.76
  -2 -12  10   -1.46    0.95
  -2 -12  10   -1.88    0.81
  -2 -12   9    0.88    0.65
  -2  12   9    0.99    0.86
  -2 -12   9    0.98    0.89
  -2  12   9   -0.71    0.92
  -2 -12   8    0.22    0.56
  -2  12   8   -0.47    0.75
   2 -12  -8   -0.26    0.38
  -2  12   8   -0.28    0.73
  -2 -12   8    0.53    0.58
  -2 -12   7    0.32    0.47
  -2  12   7   -0.27    0.83
   2 -12  -7    0.07    0.30
  -2 -12   7   -0.12    0.62
  -2 -12   7    0.27    0.49
  -2  12   7    0.42    0.55
  -2 -12   6    0.97    0.47
   2 -12  -6    0.68    0.39
   2  12  -6    0.72    0.51
  -2  12   6    1.57    0.56
  -2 -12   6    0.51    0.53
   2  12  -6    1.17    0.52
  -2  12   6    0.52    0.69
  -2  12   6    0.28    0.56
  -2 -12   6    1.19    0.64
   2  12  -5    3.61    0.70
   2 -12  -5    3.63    0.75
  -2 -12   5    3.71    0.69
  -2 -12   5    2.48    0.65
  -2  12   5    1.53    0.59
  -2  12   5    2.56    0.61
   2  12  -5    2.31    0.60
   2  12  -5    3.50    0.67
  -2  12   5    3.54    0.87
  -2  12   4  153.13    4.17
   2  12  -4  155.69    3.04
  -2 -12   4  152.90    3.57
  -2 -12   4  158.86    3.99
  -2  12   4  153.82    4.64
   2  12  -4  159.11    3.84
   2 -12  -4  158.64    3.96
  -2  12   4  156.09    3.56
   2  12  -4  151.18    3.46
   2  12  -4  158.76    4.04
   2  12  -3    1.71    0.43
  -2 -12   3    1.83    0.40
   2  12  -3    1.94    0.39
  -2  12   3    1.65    0.43
   2  12  -3    2.19    0.50
   2  12  -3    1.80    0.42
  -2 -12   3    2.18    0.61
   2 -12  -3    2.57    0.68
   2 -12  -3    1.85    0.50
   2 -12  -2   85.26    2.54
   2  12  -2   83.87    1.80
  -2 -12   2   82.34    2.64
  -2  12   2   85.82    2.43
   2  12  -2   87.23    2.53
   2  12  -2   81.82    2.41
   2 -12  -2   91.49    3.07
   2  12  -2   85.64    1.93
  -2 -12   2   80.48    1.96
   2  12  -1  242.52    3.76
  -2  12   1  244.44    3.98
   2  12  -1  240.89    2.48
   2  12  -1  247.43    2.98
   2  12  -1  254.68    4.45
  -2 -12   1  230.43    3.66
   2 -12  -1  241.05    2.63
   2 -12  -1  241.91    4.86
  -2 -12   1  236.56    4.25
  -2 -12   0    7.20    0.62
   2  12   0    8.33    0.89
   2 -12   0    7.39    0.60
  -2 -12   0    7.29    0.84
  -2  12   0    8.04    0.76
   2 -12   0    8.66    1.02
  -2  12   0    7.40    0.60
  -2 -12   0    7.46    0.51
  -2 -12  -1  925.24    6.08
  -2 -12  -1  929.30    5.81
   2 -12   1  925.21    7.38
  -2  12  -1  935.47    7.85
  -2  12  -1  943.72    7.17
   2  12   1  930.65    8.72
   2 -12   1  919.51    9.72
  -2 -12  -1  887.25    8.32
  -2  12  -1  966.28    8.88
  -2 -12  -2   91.97    1.40
  -2 -12  -2   92.19    2.29
   2  12   2   99.76    3.03
   2 -12   2   92.17    2.87
  -2 -12  -2   97.91    2.94
   2 -12   2   95.20    3.22
  -2  12  -2   95.18    2.55
  -2 -12  -2   93.95    1.61
  -2  12  -2   98.31    2.89
   2 -12   2   97.77    2.36
   2  12   2   93.62    2.39
  -2  12  -3  129.04    3.38
  -2 -12  -3  136.18    3.15
   2 -12   3  131.30    3.71
   2  12   3  133.02    3.81
  -2 -12  -3  124.83    2.24
   2 -12   3  131.83    4.05
  -2  12  -3  128.49    3.25
   2  12   3  126.81    3.14
   2 -12   3  136.35    3.47
  -2 -12  -4   -0.09    0.13
  -2 -12  -4    0.30    0.37
  -2 -12  -4    0.00    0.24
   2 -12   4   -0.20    0.43
  -2  12  -4   -0.37    0.46
  -2  12  -4    0.04    0.33
   2 -12   4    0.00    0.42
   2  12   4   -0.11    0.43
   2  12   4   -0.05    0.23
   2 -12   4   -0.43    0.55
   2  12   4    0.47    0.57
   2 -12   5    2.71    0.64
   2  12   5    2.80    0.72
  -2  12  -5    3.49    0.74
   2 -12   5    2.74    0.69
  -2  12  -5    3.20    0.61
   2 -12   5    3.79    0.78
  -2  12  -5    3.10    0.66
  -2 -12  -5    3.52    0.59
   2  12   5    4.10    0.97
   2  12   5    2.53    0.34
   2  12   5    3.06    0.45
  -2 -12  -5    2.46    0.29
  -2 -12  -5    3.87    0.75
   2  12   6    4.26    0.90
   2 -12   6    3.69    0.85
   2  12   6    3.14    0.99
   2  12   6    3.38    0.44
   2 -12   6    2.74    0.79
  -2 -12  -6    2.38    0.30
  -2  12  -6    2.38    0.52
   2 -12   6    2.73    0.76
  -2 -12  -6    3.18    0.67
   2  12   6    3.45    0.52
  -2  12  -6    2.45    0.68
   2  12   6    2.74    0.66
   2  12   7    8.82    1.54
  -2  12  -7    9.29    0.85
  -2  12  -7   10.42    1.24
   2 -12   7   10.26    1.33
   2  12   7   10.15    1.36
   2 -12   7    9.68    1.24
   2  12   7   10.06    0.79
  -2 -12  -7    8.99    1.09
  -2 -12  -7    8.42    0.58
   2  12   8   22.44    2.40
  -2  12  -8   23.69    1.34
   2  12   8   21.91    2.12
   2 -12   8   20.82    1.95
   2 -12   8   21.04    1.93
   2  12   9    0.38    0.69
   2 -12   9   -0.40    0.68
   2  12   9    1.13    1.05
   2 -12   9    1.04    0.70
   2 -12  10    4.87    1.17
   2 -12  10    4.19    1.22
   2 -12  11   -0.44    0.90
  -2 -14  10   36.88    3.13
  -2 -14  10   39.60    2.87
  -2 -14   9   18.98    2.15
  -2  14   9   16.61    2.32
  -2  14   9   17.21    2.07
  -2 -14   9   18.11    1.82
  -2  14   8    0.67    0.79
  -2 -14   8    1.04    0.57
  -2 -14   8    2.36    0.89
  -2  14   8    0.54    0.64
   2 -14  -8    2.08    0.51
  -2  14   7    3.56    1.21
  -2 -14   7    1.10    0.63
  -2 -14   7    2.27    0.76
   2 -14  -7    2.24    0.55
  -2  14   7    1.02    0.62
  -2  14   7    2.69    0.68
  -2 -14   7    2.23    0.70
  -2 -14   6   -0.11    0.42
  -2  14   6    0.05    0.56
  -2  14   6   -0.32    0.44
   2 -14  -6   -0.05    0.35
  -2 -14   6   -0.28    0.43
   2  14  -6    0.18    0.36
  -2 -14   6   -0.21    0.54
  -2  14   6    0.31    0.75
   2 -14  -5    0.78    0.45
  -2  14   5    0.64    0.54
   2  14  -5    0.74    0.42
  -2 -14   5    1.43    0.52
  -2  14   5    1.03    0.47
  -2 -14   5    0.27    0.40
   2  14  -5    1.04    0.54
   2  14  -5    0.80    0.49
  -2  14   5    1.14    0.62
  -2 -14   4    0.66    0.38
  -2 -14   4    1.26    0.58
   2  14  -4    0.43    0.31
  -2 -14   4    0.47    0.50
   2  14  -4    0.56    0.41
  -2  14   4    0.41    0.37
   2  14  -4    0.57    0.39
  -2  14   4    0.00    0.55
   2  14  -4    0.76    0.46
   2 -14  -4    0.65    0.40
   2  14  -3   27.94    1.23
  -2  14   3   26.58    1.95
  -2 -14   3   27.14    1.77
  -2  14   3   26.59    1.51
   2  14  -3   26.79    1.64
  -2 -14   3   26.68    1.63
   2 -14  -3   27.38    1.62
   2  14  -3   29.81    1.64
   2 -14  -3   28.91    1.94
  -2 -14   3   26.10    1.38
   2  14  -3   26.47    1.30
   2  14  -2   12.46    1.05
  -2  14   2   12.28    1.03
  -2 -14   2   12.89    1.23
   2  14  -2   11.86    0.76
   2  14  -2   11.99    0.77
   2 -14  -2   11.50    1.03
   2  14  -2   13.25    1.05
   2 -14  -2   12.57    1.26
   2 -14  -1  176.50    4.44
   2  14  -1  178.81    2.88
   2  14  -1  175.06    4.01
  -2  14   1  168.69    3.55
  -2 -14   1  171.93    3.96
  -2 -14   0  206.98    3.39
   2 -14   0  209.32    3.25
  -2  14   0  209.43    3.20
  -2 -14   0  215.09    4.31
   2 -14   0  222.84    5.02
  -2 -14   0  207.50    2.78
  -2  14   0  213.35    4.00
   2  14   0  203.17    4.23
   2 -14   1    5.95    0.92
  -2 -14  -1    5.03    0.53
  -2 -14  -1    6.25    0.85
  -2  14  -1    5.92    0.77
  -2  14  -1    4.79    0.80
   2  14   1    5.65    0.85
   2 -14   1    5.78    0.61
  -2  14  -1    5.05    0.61
  -2 -14  -1    5.89    0.57
  -2 -14  -2    8.90    0.58
   2  14   2    8.34    0.84
  -2 -14  -2    8.13    0.41
  -2  14  -2    9.94    0.92
   2 -14   2   10.17    1.17
   2  14   2    9.02    1.06
  -2  14  -2    9.30    0.97
  -2 -14  -2    8.95    0.96
  -2 -14  -2    9.58    0.82
  -2 -14  -3   29.88    1.06
   2  14   3   31.22    1.64
   2 -14   3   26.85    1.65
  -2 -14  -3   31.38    1.59
   2 -14   3   30.84    1.89
   2 -14   3   32.08    1.77
  -2  14  -3   31.14    1.69
   2  14   3   31.01    2.00
   2 -14   3   33.28    2.19
  -2  14  -3   30.48    1.76
   2 -14   4   23.29    1.97
  -2  14  -4   24.00    1.61
  -2 -14  -4   22.20    1.52
   2  14   4   20.07    1.75
   2 -14   4   21.04    1.50
  -2 -14  -4   21.68    1.13
   2  14   4   19.88    1.51
   2 -14   4   22.32    1.62
  -2  14  -4   23.40    1.58
   2  14   4   21.04    1.16
   2 -14   4   23.65    1.81
   2  14   5   13.44    0.97
  -2 -14  -5   11.96    0.58
   2 -14   5   13.76    1.47
   2  14   5   13.80    1.57
  -2 -14  -5   12.58    1.02
   2 -14   5   12.03    1.26
  -2  14  -5   16.20    1.41
   2  14   5   13.10    0.63
   2  14   5   13.66    1.36
  -2  14  -5   12.55    1.24
  -2 -14  -5   13.77    1.32
   2 -14   5   13.94    1.40
  -2 -14  -6    0.02    0.31
   2 -14   6    0.06    0.47
  -2 -14  -6    0.29    0.12
   2  14   6   -0.57    0.80
  -2  14  -6    0.73    0.58
  -2  14  -6    0.71    0.37
   2  14   6    0.46    0.22
   2  14   6    1.07    0.46
   2 -14   6    0.74    0.53
   2 -14   6   -1.21    0.70
   2  14   6    0.02    0.49
   2  14   7   -0.10    0.29
   2 -14   7   -0.60    0.48
  -2 -14  -7   -0.27    0.44
   2  14   7    0.90    0.80
   2  14   7   -0.70    0.64
  -2 -14  -7    0.12    0.12
  -2  14  -7    1.37    0.68
  -2  14  -7    0.22    0.33
   2  14   8   12.18    1.68
   2 -14   8   11.36    1.44
   2 -14   8   12.42    1.54
   2  14   8   13.00    1.89
   2 -14   9   43.15    2.97
   2  14   9   37.33    2.93
   2 -14   9   42.09    2.89
   2  14   9   45.56    3.66
   2 -14  10    1.88    1.03
   2 -14  10   -0.07    0.59
  -2 -16  10    7.90    1.40
  -2  16   9    1.89    0.99
  -2 -16   9    3.79    1.21
  -2  16   9    4.01    1.14
  -2 -16   9    4.03    0.95
  -2  16   8    0.74    0.95
  -2 -16   8   -0.38    0.74
  -2  16   8    0.34    0.66
  -2 -16   8   -0.07    0.46
  -2  16   7    7.32    1.05
  -2 -16   7    7.10    1.15
  -2  16   7    4.35    1.23
  -2  16   7    4.16    1.03
   2 -16  -7    6.09    0.80
  -2 -16   7    6.26    0.97
  -2 -16   7    5.11    1.01
  -2 -16   6    0.60    0.46
  -2 -16   6    0.58    0.44
   2 -16  -6    0.94    0.48
  -2 -16   6    0.21    0.51
  -2  16   6    0.43    0.42
   2  16  -6    0.53    0.45
  -2  16   6    0.32    0.72
  -2  16   6    0.68    0.72
  -2 -16   5    1.65    0.66
   2  16  -5    2.01    0.50
   2 -16  -5    1.93    0.64
   2  16  -5    1.36    0.47
  -2 -16   5    1.88    0.73
  -2  16   5    0.96    0.45
  -2 -16   5    1.85    0.64
  -2  16   5    0.51    0.67
  -2 -16   4    3.68    0.66
   2  16  -4    3.11    0.68
   2  16  -4    3.29    0.60
  -2 -16   4    4.53    0.93
   2  16  -4    3.13    0.61
  -2 -16   4    3.80    0.76
  -2  16   4    3.61    0.90
   2 -16  -4    2.95    0.79
  -2  16   4    3.39    0.64
   2  16  -4    4.02    0.59
   2 -16  -4    3.70    0.72
  -2 -16   3   -0.27    0.49
   2  16  -3    0.16    0.36
  -2  16   3    0.75    0.70
   2 -16  -3    0.56    0.50
  -2 -16   3    0.53    0.52
   2  16  -3    0.38    0.47
  -2 -16   3    0.13    0.33
   2  16  -3   -0.03    0.27
   2 -16  -3    0.01    0.46
  -2  16   3    0.61    0.39
   2  16  -3    0.07    0.29
  -2  16   2   13.32    1.47
   2 -16  -2   12.57    1.30
   2  16  -2   12.24    1.12
   2  16  -2   12.42    0.78
   2  16  -2   12.24    0.83
  -2  16   2   12.83    1.09
   2 -16  -2   12.67    1.12
  -2 -16   2   11.02    1.03
  -2 -16   2   12.65    1.23
  -2 -16   1   26.68    1.73
   2  16  -1   24.51    1.38
   2  16  -1   25.89    1.20
   2  16  -1   28.90    1.83
  -2  16   1   25.95    1.89
  -2  16   1   25.46    1.51
   2 -16  -1   27.20    1.86
  -2  16   0    0.00    0.29
   2 -16   0    0.08    0.43
  -2 -16   0   -0.02    0.42
  -2 -16   0    0.12    0.22
   2  16   0    0.37    0.51
  -2  16   0    0.18    0.30
  -2  16   0    0.53    0.69
   2  16   1   90.34    3.15
  -2  16  -1   85.65    2.76
  -2  16  -1   92.99    3.54
  -2  16  -1   80.67    2.91
  -2 -16  -1   89.53    3.07
   2 -16   1   84.28    3.32
   2 -16   1   85.78    2.18
  -2 -16  -1   83.71    2.13
  -2  16  -1   86.24    2.45
  -2 -16  -1   83.91    2.11
  -2 -16  -2   25.81    1.08
   2  16   2   26.12    1.86
  -2 -16  -2   25.59    1.34
  -2  16  -2   24.55    1.44
   2 -16   2   26.78    1.59
   2 -16   2   26.82    1.96
  -2 -16  -2   26.75    1.76
   2 -16   2   25.81    1.52
  -2  16  -2   28.35    1.73
   2 -16   3   26.69    1.81
   2 -16   3   26.09    1.64
  -2  16  -3   26.52    1.63
  -2  16  -3   23.75    1.59
   2 -16   3   24.50    1.63
  -2 -16  -3   24.21    0.95
   2  16   3   24.51    1.88
   2  16   3   23.62    1.53
  -2 -16  -3   24.29    0.91
   2 -16   3   25.84    1.99
  -2 -16  -3   25.31    1.47
   2 -16   4    1.42    0.61
  -2 -16  -4    1.39    0.50
   2  16   4    0.92    0.50
   2 -16   4    1.49    0.61
   2 -16   4    1.46    0.66
  -2  16  -4    1.14    0.49
   2  16   4    1.51    0.39
   2 -16   4    1.38    0.50
  -2 -16  -4    1.90    0.37
  -2  16  -4    2.07    0.60
   2  16   4    1.69    0.77
   2  16   5    2.83    0.84
   2  16   5    2.82    0.82
  -2 -16  -5    2.54    0.50
   2 -16   5    3.96    0.91
   2  16   5    2.29    0.46
   2 -16   5    1.68    0.62
  -2 -16  -5    2.08    0.29
  -2 -16  -5    2.55    0.63
  -2  16  -5    3.61    0.79
   2  16   5    2.43    0.26
   2 -16   5    2.49    0.72
   2 -16   6    4.78    1.04
   2  16   6    6.52    0.76
  -2  16  -6    5.73    0.82
   2  16   6    5.09    1.17
   2  16   6    4.01    0.33
   2  16   6    4.36    0.95
  -2 -16  -6    5.07    0.74
  -2  16  -6    5.60    0.99
   2 -16   6    5.14    0.97
  -2 -16  -6    3.20    0.30
  -2  16  -7    6.61    0.83
  -2  16  -7    8.77    1.28
  -2 -16  -7    7.38    0.96
   2  16   7    7.86    1.48
   2  16   7    5.74    1.22
   2 -16   7    8.09    1.31
   2 -16   8   18.82    1.87
   2  16   8   18.49    2.35
   2  16   8   15.76    1.84
   2 -16   8   19.63    1.91
   2  16   9    2.21    1.14
   2  16   9    0.21    0.71
   2 -16   9    0.58    0.60
   2 -16   9    1.92    0.79
   2 -16  10    3.20    0.97
   2 -16  10    4.30    1.19
  -2 -18  10    1.26    0.75
  -2 -18   9    4.81    1.04
  -2 -18   9    6.08    1.41
  -2  18   9    5.11    1.27
  -2  18   9    4.22    1.37
  -2  18   8    8.91    1.57
  -2 -18   8    6.33    1.05
  -2 -18   8    7.70    1.43
  -2  18   8    5.81    1.45
  -2 -18   7    5.82    1.13
  -2 -18   7    5.51    0.95
  -2  18   7    4.08    0.83
  -2  18   7    4.86    1.21
  -2 -18   7    5.48    1.12
   2 -18  -7    4.58    0.76
  -2  18   7    5.78    1.53
  -2  18   6    6.50    1.02
  -2 -18   6    2.77    0.84
  -2  18   6    4.00    1.02
  -2 -18   6    3.05    0.69
  -2 -18   6    4.44    0.79
  -2  18   5   10.77    1.19
  -2 -18   5   15.66    1.73
   2  18  -5   12.55    1.22
   2  18  -5   15.09    1.14
  -2  18   5   13.01    1.74
  -2 -18   5   13.16    1.48
  -2 -18   5   15.11    1.40
   2  18  -4    0.13    0.29
  -2 -18   4    0.50    0.59
   2 -18  -4    0.28    0.47
  -2 -18   4    0.01    0.47
  -2  18   4   -0.27    0.64
   2  18  -4    0.49    0.47
  -2 -18   4    0.42    0.37
   2  18  -4    0.38    0.31
  -2  18   4    0.52    0.45
   2 -18  -4   -0.02    0.41
   2  18  -3   68.63    2.11
  -2 -18   3   68.36    2.76
   2  18  -3   74.09    2.91
  -2  18   3   68.19    2.64
  -2 -18   3   63.10    2.97
   2 -18  -3   70.16    3.33
   2  18  -3   65.12    2.14
   2 -18  -3   75.36    2.85
  -2  18   3   69.81    3.44
  -2 -18   2    4.50    0.76
   2  18  -2    4.55    0.62
  -2  18   2    4.11    0.90
   2 -18  -2    4.39    0.95
   2  18  -2    4.69    0.74
   2 -18  -2    4.51    0.74
  -2  18   2    4.74    0.79
  -2 -18   2    3.95    0.87
   2  18  -1    0.42    0.38
  -2  18   1    0.02    0.32
  -2 -18   1   -0.18    0.48
  -2 -18   1    0.40    0.41
   2 -18  -1    0.01    0.48
  -2  18   1   -0.22    0.62
   2  18  -1    0.60    0.56
   2  18  -1    0.03    0.31
   2  18   0    6.24    0.99
  -2  18   0    5.97    1.08
  -2  18   0    6.99    0.89
   2 -18   0    6.76    1.06
  -2 -18   0    6.59    0.96
  -2  18   0    6.44    0.68
   2  18   0    5.62    0.67
  -2 -18   0    5.93    0.59
   2 -18   1    1.07    0.32
   2 -18   1    1.34    0.52
  -2  18  -1    0.89    0.49
  -2  18  -1    2.15    0.57
  -2  18  -1    1.07    0.80
  -2  18  -1    2.16    0.50
  -2 -18  -1    1.35    0.51
   2 -18   1    1.83    0.71
   2  18   1    1.75    0.72
  -2 -18  -1    1.65    0.39
  -2  18  -2   49.26    2.26
  -2  18  -2   49.66    2.36
  -2  18  -2   53.46    2.21
  -2 -18  -2   50.32    1.64
   2 -18   2   49.90    2.74
  -2 -18  -2   50.40    1.91
   2 -18   2   49.32    2.28
  -2 -18  -2   52.58    2.59
   2  18   2   48.76    2.58
   2  18   3   43.10    2.55
  -2  18  -3   42.10    2.19
   2 -18   3   41.48    2.20
   2 -18   3   41.42    1.90
   2 -18   3   42.89    2.18
  -2 -18  -3   40.73    1.10
  -2 -18  -3   41.39    2.45
  -2 -18  -3   40.07    1.35
  -2 -18  -3   40.77    1.94
  -2  18  -3   44.75    2.19
   2 -18   3   42.59    2.67
   2 -18   4  140.66    4.52
   2  18   4  146.06    4.19
   2  18   4  150.14    3.59
   2 -18   4  145.96    4.25
  -2  18  -4  152.44    4.27
   2  18   4  147.54    4.94
  -2  18  -4  144.97    4.15
  -2 -18  -4  147.30    2.32
  -2 -18  -4  144.14    2.68
  -2 -18  -4  146.42    3.95
   2 -18   4  149.73    5.21
   2  18   5   22.66    1.43
   2 -18   5   23.05    1.98
  -2  18  -5   21.67    1.69
  -2 -18  -5   22.17    1.26
  -2 -18  -5   20.86    0.95
   2  18   5   19.76    2.02
   2  18   5   20.57    1.74
  -2 -18  -5   21.27    1.68
   2 -18   5   21.87    1.77
   2 -18   6    8.15    1.21
   2  18   6   10.55    1.06
   2  18   6    9.34    1.56
  -2 -18  -6    7.74    0.85
  -2  18  -6    8.99    1.11
  -2  18  -6   11.37    1.32
   2  18   6    6.15    1.11
  -2  18  -7   49.00    2.75
   2  18   7   46.89    3.43
   2  18   7   45.79    2.98
  -2 -18  -7   47.86    2.29
   2 -18   7   48.17    2.93
  -2  18  -7   49.98    2.39
   2 -18   8    0.68    0.60
   2  18   8    1.08    0.73
   2  18   8    2.00    1.14
  -2  18  -8    2.01    0.82
   2 -18   8    0.99    0.65
   2 -18   9    3.58    1.02
   2 -18   9    5.67    1.29
   2  18   9    4.13    1.42
   2  18   9    4.63    1.19
   2 -18  10    0.41    0.61
  -2 -20  10   -0.47    0.56
  -2 -20   9   21.80    1.98
  -2 -20   8    1.65    0.79
  -2  20   8    1.07    0.84
  -2 -20   8    2.28    0.75
  -2 -20   7    0.71    0.55
  -2  20   7    1.96    1.06
  -2 -20   7    0.96    0.84
  -2 -20   7    1.69    0.77
  -2 -20   6  681.22    8.56
  -2  20   6  659.42    9.75
  -2  20   6  688.67   12.79
  -2 -20   6  684.63   10.99
  -2  20   5  193.11    6.51
  -2  20   5  182.79    4.91
  -2 -20   5  198.18    5.01
  -2 -20   5  196.37    5.50
   2  20  -5  191.65    4.06
   2  20  -5  193.94    4.65
  -2 -20   4   88.84    3.54
  -2 -20   4   87.52    3.86
  -2 -20   4   85.67    3.03
   2 -20  -4   85.77    3.32
  -2  20   4   83.70    4.12
  -2  20   4   88.04    3.24
   2  20  -4   88.51    2.87
   2  20  -4   91.17    2.60
   2  20  -3   -0.21    0.38
  -2  20   3   -0.02    0.37
   2 -20  -3    0.40    0.53
   2  20  -3    0.16    0.47
   2 -20  -3   -0.19    0.58
  -2 -20   3   -0.32    0.54
  -2  20   3    0.42    0.67
  -2 -20   3   -0.28    0.49
   2 -20  -2   12.91    1.22
  -2 -20   2   10.74    1.30
  -2  20   2   12.76    1.57
  -2  20   2   12.52    1.23
   2  20  -2   12.10    0.98
   2 -20  -2   12.98    1.45
  -2 -20   2   12.44    1.21
   2  20  -2   13.29    1.23
   2  20  -1   21.53    1.44
  -2  20   1   20.75    1.92
   2 -20  -1   19.99    1.47
   2  20  -1   18.82    1.26
  -2 -20   1   21.39    1.76
  -2  20   1   20.46    1.52
   2 -20  -1   23.44    1.97
   2  20  -1   24.21    1.87
  -2 -20   1   18.11    1.32
  -2 -20   0    2.38    0.53
  -2  20   0    1.15    0.85
   2  20   0    2.75    0.80
   2 -20   0    1.95    0.68
  -2 -20   0    1.34    0.63
  -2  20   0    2.03    0.45
  -2  20   0    1.79    0.61
  -2  20   0    2.77    0.62
  -2 -20   0    1.61    0.37
   2  20   0    1.29    0.40
   2 -20   1   91.81    3.87
   2  20   1   83.01    3.45
  -2  20  -1   87.27    3.28
  -2  20  -1   95.29    3.27
  -2  20  -1   88.99    3.88
   2  20   1   86.28    2.36
  -2  20  -1   90.35    2.76
  -2 -20  -1   89.65    3.49
  -2 -20  -1   86.76    2.38
   2 -20   1   89.54    3.08
  -2  20  -2    1.93    0.53
   2  20   2    1.99    0.69
  -2  20  -2    1.97    0.59
   2  20   2    1.59    0.32
  -2 -20  -2    0.78    0.47
   2 -20   2    1.48    0.70
  -2 -20  -2    1.26    0.38
  -2  20  -2    1.91    0.62
   2 -20   2    1.56    0.56
   2 -20   3    3.44    0.92
  -2  20  -3    2.46    0.64
  -2  20  -3    3.57    0.77
   2  20   3    3.81    0.70
   2  20   3    3.40    0.98
   2  20   3    4.30    0.44
  -2  20  -3    4.36    0.80
  -2 -20  -3    4.33    0.72
  -2 -20  -3    4.54    0.98
  -2 -20  -3    3.42    0.31
  -2 -20  -3    5.02    0.56
   2 -20   3    3.92    0.82
  -2 -20  -4   45.60    1.42
   2 -20   4   43.54    2.49
   2  20   4   48.73    2.20
   2 -20   4   47.53    2.71
  -2  20  -4   49.44    2.45
  -2 -20  -4   46.23    1.42
  -2 -20  -4   46.85    2.34
   2  20   4   46.08    2.94
  -2  20  -4   49.84    2.53
  -2  20  -5    0.51    0.57
  -2  20  -5    0.56    0.56
   2  20   5   -0.70    0.49
  -2 -20  -5    0.03    0.27
   2  20   5   -0.35    0.69
  -2 -20  -5    0.09    0.15
   2  20   5    0.78    0.72
   2 -20   5   -0.08    0.55
   2 -20   5    0.20    0.61
  -2 -20  -5   -0.25    0.44
  -2  20  -6    4.97    1.07
   2  20   6    4.70    1.02
   2  20   6    4.62    0.83
  -2 -20  -6    5.75    0.74
   2  20   6    5.73    1.33
   2 -20   6    6.97    1.15
   2 -20   7    3.93    1.03
   2  20   7    1.40    0.93
  -2  20  -7    3.80    0.92
   2  20   7    2.46    0.85
  -2  20  -8    7.92    1.27
   2  20   8    5.16    1.40
   2  20   8    5.02    1.27
   2 -20   8    7.55    1.39
   2 -20   8    5.91    1.20
   2 -20   9    9.70    1.52
  -2 -22   9   36.61    2.51
  -2 -22   8    0.71    0.81
  -2 -22   8    0.53    0.52
  -2  22   7   23.26    2.64
  -2 -22   7   22.07    1.71
  -2 -22   7   24.87    2.39
  -2 -22   6   68.01    2.76
  -2 -22   6   66.88    3.25
  -2 -22   6   69.15    3.60
  -2  22   6   70.44    3.35
  -2  22   6   64.12    4.15
  -2 -22   5  104.16    4.22
  -2  22   5  110.31    5.09
   2  22  -5  110.17    3.14
  -2 -22   5  108.68    3.78
  -2  22   5   99.57    3.78
   2  22  -4    0.92    0.42
  -2 -22   4   -0.26    0.62
  -2  22   4   -0.63    0.79
  -2 -22   4   -0.49    0.60
  -2  22   4    0.68    0.54
  -2  22   3  118.51    4.92
  -2 -22   3  119.64    4.44
   2  22  -3  120.60    3.01
  -2  22   3  122.27    3.93
   2  22  -3  117.64    3.92
   2 -22  -3  119.17    3.84
  -2 -22   3  114.04    3.86
  -2 -22   2    4.04    0.79
   2  22  -2    3.81    0.78
  -2  22   2    3.41    1.01
   2  22  -2    3.21    0.63
  -2  22   2    2.05    0.64
   2 -22  -2    4.25    1.05
  -2 -22   2    3.26    0.82
   2 -22  -2    3.20    0.74
  -2  22   1    4.04    1.13
   2  22  -1    5.38    0.85
  -2 -22   1    5.99    0.92
   2 -22  -1    4.55    0.77
  -2 -22   1    4.83    0.92
   2  22  -1    5.47    1.08
   2  22  -1    5.63    0.81
  -2  22   1    4.21    0.85
   2 -22  -1    5.02    1.01
  -2 -22   0    4.61    0.98
  -2  22   0    4.00    0.91
  -2 -22   0    4.29    0.70
  -2 -22   0    5.19    0.65
   2  22   0    6.11    0.82
   2 -22   0    4.95    0.57
   2 -22   0    6.50    1.18
  -2  22   0    5.90    1.18
   2  22   0    5.39    1.09
  -2  22   0    5.20    0.87
   2  22   0    5.16    0.76
   2  22   1    1.69    0.40
   2 -22   1    2.15    0.84
  -2  22  -1    2.49    0.91
  -2 -22  -1    2.01    0.66
  -2  22  -1    2.07    0.72
   2 -22   1    1.24    0.47
   2  22   1    2.19    0.84
  -2 -22  -1    2.01    0.49
  -2  22  -1    2.59    0.58
  -2  22  -1    2.61    0.66
  -2 -22  -1    2.61    0.52
   2 -22   2    0.30    0.49
  -2 -22  -2    0.52    0.53
   2 -22   2   -0.71    0.71
   2  22   2   -0.13    0.79
   2  22   2   -0.39    0.29
  -2  22  -2   -1.06    0.82
  -2  22  -2    0.02    0.37
  -2 -22  -2   -0.50    0.49
   2  22   3   65.51    3.46
   2  22   3   72.29    1.70
  -2  22  -3   73.65    3.12
  -2 -22  -3   73.75    3.54
   2  22   3   71.32    2.86
  -2  22  -3   74.80    3.04
  -2 -22  -3   71.82    2.72
   2 -22   3   76.91    3.25
   2 -22   4  295.59    6.59
  -2 -22  -4  289.08    3.31
  -2 -22  -4  298.02    3.91
   2  22   4  289.01    7.50
   2  22   4  291.15    5.65
  -2 -22  -4  297.18    5.95
  -2  22  -4  298.79    6.30
   2  22   5    7.41    0.96
  -2  22  -5    5.83    1.00
   2 -22   5    8.91    1.32
  -2 -22  -5    6.67    0.55
   2 -22   5    8.64    1.29
   2  22   5   10.17    1.68
  -2 -22  -5    7.98    0.71
   2  22   6    9.26    1.65
  -2  22  -6   14.55    1.49
   2  22   6   12.44    1.26
   2  22   6   12.18    1.59
   2 -22   6   13.64    1.60
   2  22   7   49.75    3.67
  -2  22  -7   53.88    2.98
   2  22   7   49.92    3.29
   2 -22   7   51.61    3.23
  -2  22  -8   -0.08    0.54
   2  22   8   -0.16    0.93
   2 -22   8    1.07    0.86
   2  22   8    0.23    0.66
   2 -22   9   31.48    2.62
  -2 -24   8   -0.24    0.55
  -2 -24   7   -0.05    0.44
  -2  24   7    0.66    0.87
  -2 -24   7   -0.78    0.84
   2  24  -6   12.78    1.24
  -2 -24   6   10.78    1.07
  -2  24   6   10.57    1.76
  -2 -24   6   12.26    1.60
   2  24  -5   12.20    1.10
  -2  24   5   11.20    1.83
  -2 -24   5   12.49    1.60
  -2 -24   4    1.92    0.79
   2  24  -4    1.44    0.49
  -2  24   4   -0.85    1.13
   2 -24  -3    0.02    0.40
   2  24  -3    0.51    0.35
  -2  24   3    0.73    0.81
  -2 -24   3    0.26    0.54
  -2 -24   3   -0.04    0.48
  -2 -24   2    0.38    0.62
  -2  24   2    1.31    0.66
   2  24  -2    0.42    0.35
   2 -24  -2    0.47    0.52
   2  24  -2    0.83    0.47
  -2 -24   2    0.52    0.44
  -2  24   1    0.04    0.71
   2  24  -1    0.57    0.39
  -2 -24   1    0.84    0.56
  -2 -24   1    1.12    0.42
  -2 -24   1    0.44    0.52
   2  24  -1    0.87    0.63
   2 -24  -1    0.59    0.50
   2  24  -1    0.87    0.41
   2 -24   0    0.35    0.29
   2  24   0    0.03    0.60
  -2 -24   0   -0.49    0.62
  -2  24   0   -0.50    0.53
   2  24   0   -0.05    0.40
  -2 -24   0    0.21    0.44
  -2  24   0   -0.02    0.64
   2  24   0   -0.17    0.38
   2 -24   0    0.51    0.52
  -2 -24   0    0.22    0.34
   2 -24   1    0.12    0.44
   2  24   1    0.52    0.64
  -2 -24  -1   -0.12    0.36
  -2 -24  -1    0.02    0.53
   2  24   1   -0.21    0.34
  -2  24  -1    0.19    0.51
  -2  24  -1   -0.14    0.37
  -2  24  -1    0.22    0.85
  -2 -24  -1    0.08    0.34
  -2  24  -2   -1.04    0.71
   2  24   2    0.49    0.70
  -2  24  -2    0.16    0.41
  -2 -24  -2   -0.77    0.44
   2  24   2   -0.63    0.38
  -2 -24  -2   -0.99    0.73
  -2 -24  -2    0.44    0.40
   2 -24   2   -0.26    0.54
   2 -24   3    1.60    0.68
   2  24   3    0.17    0.20
  -2  24  -3    1.21    0.64
   2  24   3   -0.49    0.87
  -2 -24  -3    0.73    0.40
  -2  24  -4    1.54    0.69
   2  24   4    0.24    0.85
   2 -24   4    0.54    0.57
  -2 -24  -4    0.27    0.41
  -2 -24  -5    0.57    0.24
   2  24   5    1.11    0.92
  -2  24  -5    0.85    0.55
   2 -24   5    1.52    0.73
  -2  24  -6    1.40    0.70
   2 -24   6    0.05    0.68
   2  24   6    0.30    0.81
   2 -24   7    1.89    0.92
  -2  24  -7    1.86    0.69
   2  24   7    2.71    1.14
  -2  24  -8    1.78    0.74
   2 -24   9    0.53    0.58
  -2  26   7    0.11    0.91
  -2 -26   7    1.64    0.88
  -2 -26   6    5.01    1.15
  -2  26   6    3.41    1.16
  -2 -26   6    3.08    0.65
  -2  26   5   12.12    2.01
   2  26  -5   14.99    1.21
  -2 -26   5   16.21    1.87
  -2 -26   4    3.47    0.98
   2  26  -4    3.39    0.60
  -2  26   4    1.98    1.08
   2  26  -3   -0.32    0.33
  -2 -26   3    0.29    0.53
  -2  26   3   -0.41    0.86
  -2 -26   2    0.12    0.44
   2  26  -2    0.00    0.42
   2 -26  -2    0.54    0.50
   2 -26  -1    4.59    0.83
   2  26  -1    5.09    1.12
   2 -26  -1    5.16    0.89
  -2 -26   1    5.56    0.93
  -2  26   1    4.87    1.22
  -2 -26   1    4.50    0.60
   2  26  -1    4.82    0.86
   2  26  -1    5.14    0.81
   2  26   0   15.49    1.77
   2 -26   0   18.50    1.01
  -2 -26   0   18.20    1.51
  -2 -26   0   19.06    1.24
   2 -26   0   15.93    1.45
   2  26   0   17.94    1.40
  -2  26   0   17.74    2.08
   2  26   0   18.85    1.50
  -2  26   0   17.94    1.76
  -2  26  -1    3.76    0.85
   2  26   1    4.10    1.08
  -2 -26  -1    4.39    0.66
  -2 -26  -1    3.99    0.75
   2  26   1    3.94    0.65
  -2  26  -1    4.45    1.13
   2 -26   1    4.16    0.85
  -2 -26  -2   14.73    1.19
  -2 -26  -2   16.03    1.27
   2  26   2   16.35    1.05
   2 -26   2   15.33    1.59
   2  26   2   14.47    1.80
  -2  26  -2   14.58    1.54
   2 -26   3   16.55    1.64
  -2  26  -3   18.70    1.71
  -2 -26  -3   16.59    1.38
   2  26   3   13.94    1.88
  -2 -26  -3   15.41    1.14
   2 -26   4   45.79    2.87
  -2  26  -4   41.81    2.53
   2  26   4   40.71    3.13
   2 -26   5    0.70    0.85
  -2  26  -5    0.10    0.53
   2  26   5   -1.16    1.02
  -2  26  -6    3.23    0.88
   2 -26   6    2.60    0.97
   2  26   6    2.73    1.15
   2  26   7   -0.10    0.87
  -2  26  -7    2.30    0.87
  -2  26  -8    6.19    1.12
  -2 -28   6   19.49    2.14
  -2  28   6   16.44    2.37
  -2  28   5    5.78    1.42
  -2 -28   5   11.13    1.58
  -2  28   4    2.20    0.98
  -2 -28   4    3.01    0.99
   2  28  -4    2.50    0.57
  -2 -28   3   10.97    1.43
   2  28  -3   10.04    1.01
  -2  28   3    6.89    1.61
  -2  28   2    6.54    1.56
   2  28  -2    6.36    0.87
   2 -28  -2    5.05    0.86
  -2 -28   2    7.96    1.23
   2  28  -1   41.07    2.13
   2 -28  -1   44.12    2.44
  -2  28   1   45.41    3.36
   2 -28  -1   41.93    2.44
   2  28  -1   44.96    2.37
  -2 -28   1   45.98    1.95
   2 -28  -1   45.25    1.46
  -2 -28   1   42.09    2.45
   2  28  -1   43.21    3.03
   2  28   0   15.53    1.90
   2  28   0   16.93    1.38
   2  28   0   15.97    1.44
   2 -28   0   17.00    0.98
  -2  28   0   15.29    2.01
   2 -28   0   15.20    1.52
  -2  28   0   16.35    1.76
  -2 -28   0   18.04    1.24
  -2 -28   0   15.22    1.45
  -2  28  -1   36.44    2.50
   2  28   1   37.54    1.86
  -2  28  -1   35.01    2.92
  -2 -28  -1   37.67    2.09
  -2 -28  -1   36.05    1.83
   2  28   1   35.23    2.79
   2 -28   1   34.55    2.32
  -2 -28  -2    1.04    0.44
  -2 -28  -2    0.70    0.46
  -2  28  -2    0.40    0.52
   2 -28   2    0.62    0.59
   2  28   2    0.86    0.85
   2  28   3   42.19    3.20
   2 -28   3   44.36    2.81
  -2  28  -3   43.17    2.67
  -2 -28  -3   42.88    2.28
  -2 -28  -3   42.88    1.98
  -2 -28  -4    3.62    0.59
  -2  28  -4    5.06    1.08
   2 -28   4    4.32    1.14
   2  28   4    6.94    1.50
   2 -28   5   -0.02    0.89
   2  28   5   -0.26    0.87
  -2  28  -5    0.54    0.51
   2  28   6    1.59    1.01
   2 -28   6    2.44    0.98
  -2  28  -6    1.63    0.72
  -2 -30   5    1.26    0.81
  -2  30   5   -0.07    0.82
  -2  30   4    0.82    0.80
  -2 -30   4    1.18    0.79
   2 -30  -3   -0.03    0.44
  -2 -30   3    1.55    0.76
  -2  30   3   -0.42    0.87
  -2  30   2    1.75    1.06
   2  30  -2    1.09    0.48
  -2 -30   2    0.28    0.53
   2 -30  -2    0.51    0.46
  -2  30   1    1.52    1.01
   2  30  -1    0.97    0.50
   2  30  -1    1.70    0.86
   2 -30  -1    1.12    0.27
   2 -30  -1    1.40    0.61
  -2 -30   1    0.83    0.56
  -2  30   1    0.56    0.79
  -2  30   0    3.71    0.99
   2 -30   0    5.29    0.98
  -2 -30   0    4.30    0.87
   2 -30   0    3.79    0.93
   2  30   0    4.97    0.80
   2  30   0    3.51    0.74
  -2  30   0    4.61    1.33
   2  30   0    4.37    1.23
  -2  30  -1   19.33    2.28
  -2  30  -1   19.42    1.95
   2  30   1   21.67    1.79
  -2 -30  -1   19.37    1.59
   2 -30   1   18.35    1.80
   2  30   1   20.33    2.36
  -2 -30  -2   24.34    1.68
  -2  30  -2   22.40    1.98
   2 -30   2   24.23    2.09
   2  30   2   22.81    2.45
  -2 -30  -3    6.44    0.85
   2  30   3    7.84    1.49
  -2  30  -3    8.00    1.28
   2 -30   3    7.78    1.39
   2 -30   4    0.59    0.56
  -2  30  -4    1.79    0.73
   2  30   4   -0.13    0.88
  -2  30  -5   -0.55    0.61
   2 -30   5    0.29    0.63
   2  30   5   -0.53    0.93
   2  30   6   -0.55    0.89
  -2 -32   4    8.41    1.46
   2 -32  -4    9.74    1.16
  -2  32   4    8.50    1.84
  -2  32   3    1.74    1.12
  -2 -32   3    0.60    0.63
   2 -32  -3    1.19    0.57
  -2 -32   2    0.68    0.68
   2 -32  -2    1.05    0.52
  -2  32   2    1.03    1.07
   2 -32  -1   -0.08    0.53
  -2  32   1   -0.74    1.07
  -2  32   1   -0.05    0.62
   2  32  -1   -0.37    0.78
  -2 -32   1    0.52    0.60
  -2  32   0    0.94    1.00
   2 -32   0   -0.33    0.58
  -2  32   0   -0.21    0.72
   2  32   0    0.65    0.94
  -2 -32   0    0.08    0.51
  -2 -32  -1    0.57    0.49
   2  32   1    1.34    0.73
  -2  32  -1   -0.05    0.61
   2  32   1    0.20    0.79
  -2  32  -1    2.15    1.17
   2 -32   1    0.72    0.65
  -2  32  -2    1.83    0.71
   2 -32   2    1.86    0.99
   2  32   2    2.00    1.24
  -2 -32  -2    1.96    0.61
  -2 -32  -3    6.38    0.94
   2  32   3    3.08    1.11
  -2  32  -3    5.06    1.02
   2 -32   3    6.28    1.23
   2 -32   4    0.23    0.70
   2  32   4    0.77    0.77
   2  32   5    6.11    1.59
  -2  34   3   -0.22    0.96
   2 -34  -3    0.32    0.51
  -2 -34   2    0.12    0.54
   2 -34  -2   -0.31    0.53
   2 -34  -1   -0.46    0.54
   2  34  -1   -0.19    0.78
  -2 -34   1    0.32    0.60
  -2  34   1   -0.37    0.74
  -2  34   1    1.96    1.34
  -2 -34   0    4.60    1.02
  -2  34   0    2.35    1.16
  -2  34   0    2.56    0.83
   2  34   0    4.43    1.39
   2 -34   0    4.20    0.92
  -2 -34  -1    0.41    0.60
   2  34   1    0.93    1.02
  -2  34  -1   -0.12    0.66
  -2  34  -1    0.02    1.11
   2 -34   1   -0.46    0.60
   2  34   2   -0.13    0.86
   2 -34   2   -0.27    0.61
  -2 -34  -2    0.86    0.55
   2 -34   3   16.23    1.95
   2  34   3   19.36    2.52
   2  34   4   24.72    2.86
   2 -36  -2    2.38    0.86
  -2 -36   2    3.69    1.06
   2 -36  -1    2.50    0.94
  -2 -36   1    2.62    0.87
  -2 -36   0    1.22    0.84
   2 -36   0    0.37    0.70
   2  36   0   -0.37    0.82
   2 -36   1   -0.02    0.70
   2  36   1    0.14    0.87
  -2 -36  -1   -0.17    0.48
   2  36   2    4.20    1.32
   2 -38  -2    1.47    0.70
   2 -38  -1    2.52    0.88
  -2 -38   1    2.01    0.90
  -2 -38   0   10.91    1.52
   2 -38   0   12.19    1.76
  -3  -1  10    9.18    1.66
  -3   1  10    9.79    1.60
  -3  -1   9   24.01    2.17
  -3   1   9   24.17    2.23
   3  -1  -9   24.86    1.79
   3   1  -9   23.81    1.32
   3  -1  -9   23.91    1.19
   3   1  -8    8.41    1.09
   3   1  -8    6.65    0.93
   3  -1  -8    8.18    0.78
   3   1  -8    8.49    0.86
  -3  -1   8    7.08    1.14
  -3   1   8    8.43    1.31
   3  -1  -8    7.70    0.96
   3  -1  -8    6.91    0.93
  -3   1   7    1.01    0.61
   3   1  -7    1.25    0.47
   3   1  -7    1.11    0.45
   3  -1  -7    1.14    0.43
   3   1  -7    1.71    0.53
  -3   1   7    1.08    0.58
   3  -1  -7    1.66    0.46
   3  -1  -7    1.09    0.46
  -3  -1   7    0.98    0.60
  -3  -1   7    2.19    0.69
  -3  -1   7    1.28    0.57
  -3  -1   6    3.85    0.72
   3  -1  -6    4.12    0.75
   3  -1  -6    5.42    0.74
  -3  -1   6    4.59    0.87
   3   1  -6    5.50    0.81
  -3   1   6    3.68    0.75
   3  -1  -6    4.78    0.66
   3  -1  -6    4.36    0.60
  -3  -1   6    5.10    0.84
   3   1  -6    5.16    0.75
   3   1  -5   27.63    1.57
   3   1  -5   28.63    1.48
   3  -1  -5   27.97    1.52
  -3  -1   5   26.93    1.59
  -3   1   5   29.64    1.70
  -3  -1   5   28.48    1.75
   3   1  -5   27.73    1.54
   3  -1  -5   30.24    1.50
   3  -1  -5   26.90    1.37
   3  -1  -5   31.09    1.71
  -3  -1   4   12.04    1.10
   3  -1  -4   11.29    0.82
   3   1  -4   12.87    0.96
   3  -1  -4   11.90    0.92
   3   1  -4   12.16    0.88
   3   1  -4   11.26    0.92
   3  -1  -4   11.53    0.97
   3  -1  -4   11.85    0.95
   3   1  -3    0.53    0.34
   3  -1  -3    0.64    0.42
  -3  -1   3    0.38    0.38
   3  -1  -3    0.56    0.42
   3   1  -3    0.62    0.39
  -3  -1   3    0.32    0.53
  -3   1   3    0.42    0.40
   3   1  -2 4130.72   11.79
   3  -1  -2 3983.46   12.71
   3  -1  -2 4116.03   14.68
  -3  -1   2 4061.26   12.34
   3   1  -2 4047.04   14.15
  -3   1   1 4485.32   11.05
   3  -1  -1 4562.58   11.02
   3  -1   0 2018.97    6.90
   3   1   0 1991.76    7.15
   3   1   1  441.10    4.01
  -3   1  -1  440.83    3.71
   3  -1   1  445.82    3.55
   3  -1   1  428.65    4.30
   3   1   2  437.39    4.71
   3  -1   2  445.48    4.99
   3   1   2  456.24    3.07
   3  -1   2  460.11    2.94
  -3   1  -2  454.96    3.39
   3   1   2  437.60    4.19
   3  -1   3    2.73    0.54
  -3  -1  -3    2.33    0.48
   3   1   3    3.07    0.53
  -3   1  -3    2.38    0.27
   3   1   3    2.43    0.31
  -3   1  -3    2.95    0.54
   3  -1   3    2.54    0.46
   3  -1   3    2.59    0.38
   3   1   3    2.22    0.47
   3   1   4    9.58    0.66
   3  -1   4    7.60    0.96
   3  -1   4    8.80    0.83
  -3   1  -4    8.71    0.85
   3   1   4    8.78    0.96
  -3  -1  -4    9.35    0.91
   3   1   4    8.14    0.77
   3  -1   4    8.52    0.68
   3   1   5  549.15    7.50
   3  -1   5  535.89    7.76
   3  -1   5  562.44    5.88
  -3   1  -5  564.06    7.36
   3  -1   5  537.52    7.38
  -3  -1  -5  554.22    7.18
   3   1   5  556.42    7.73
   3  -1   5  562.40    6.71
   3   1   5  558.87    6.41
   3   1   5  576.34    5.66
   3   1   6    4.17    0.88
   3  -1   6    4.18    0.85
   3  -1   6    4.98    0.69
   3  -1   6    4.31    0.85
   3  -1   6    6.82    0.89
   3   1   6    3.99    0.65
   3   1   6    4.16    0.88
  -3  -1  -6    4.08    0.74
   3   1   6    4.25    0.64
  -3   1  -6    4.71    0.79
   3  -1   7    5.99    1.07
   3   1   7    4.93    1.01
   3   1   7    6.61    0.94
   3  -1   7    6.17    0.94
   3  -1   7    5.09    0.78
   3   1   7    4.59    0.77
   3  -1   8   25.45    1.80
   3   1   8   24.65    1.80
   3  -1   8   28.36    1.96
   3   1   8   25.56    2.15
   3   1   8   26.24    1.81
   3  -1   8   28.91    2.28
   3   1   9   23.36    1.84
   3  -1   9   27.47    2.46
   3  -1   9   24.36    1.95
   3  -1   9   24.83    1.97
   3   1   9   27.88    2.06
   3   1   9   28.34    2.41
   3  -1  10   29.77    2.36
   3  -1  10   32.85    2.74
   3   1  10   32.45    2.74
  -3  -3  11    3.47    1.14
  -3   3  10    2.55    0.91
  -3  -3  10    6.31    1.27
   3  -3  -9    1.67    0.35
  -3  -3   9    1.53    0.80
  -3  -3   9    2.02    0.79
  -3   3   9    0.53    0.62
   3   3  -8    1.35    0.60
   3  -3  -8    0.76    0.29
  -3  -3   8    0.31    0.56
   3  -3  -8    2.30    0.64
  -3  -3   8    1.25    0.66
   3  -3  -8    1.29    0.45
  -3   3   8    1.09    0.68
   3  -3  -7   -0.40    0.44
   3  -3  -7   -0.05    0.28
   3  -3  -7   -0.20    0.36
   3   3  -7    0.21    0.38
   3   3  -7    0.69    0.47
  -3  -3   7    0.04    0.39
  -3   3   7    0.84    0.53
  -3  -3   7   -0.66    0.58
  -3  -3   7    0.19    0.52
  -3  -3   6   21.62    1.65
   3  -3  -6   24.00    1.70
  -3  -3   6   23.61    1.61
   3   3  -6   23.08    1.53
   3   3  -6   23.80    1.54
   3  -3  -6   21.84    1.46
   3  -3  -6   21.78    1.28
  -3  -3   6   21.97    1.58
   3  -3  -6   22.86    1.28
  -3   3   6   23.16    1.73
   3  -3  -5    5.76    0.79
   3   3  -5    5.94    0.74
   3   3  -5    6.60    0.82
   3  -3  -5    5.85    0.63
  -3  -3   5    5.49    0.84
  -3  -3   5    6.30    0.79
  -3   3   5    6.10    0.88
   3  -3  -5    6.16    0.76
   3  -3  -5    5.67    0.67
   3  -3  -4    3.44    0.60
   3   3  -4    3.58    0.56
   3   3  -4    3.50    0.54
   3  -3  -4    3.68    0.57
  -3  -3   4    2.99    0.63
   3  -3  -4    4.07    0.55
   3  -3  -4    3.51    0.45
   3   3  -4    3.21    0.58
   3   3  -3    0.38    0.27
   3  -3  -3    1.06    0.41
   3  -3  -3    0.20    0.31
  -3  -3   3    1.18    0.35
   3  -3  -3    0.07    0.38
  -3   3   3    0.45    0.38
   3   3  -3    1.39    0.40
   3  -3  -2  275.31    3.61
   3  -3  -2  264.45    3.66
  -3   3   2  263.58    3.76
  -3   3   2  262.78    3.87
   3   3  -2  271.32    3.59
   3   3  -2  265.77    2.78
   3   3  -1  357.21    2.38
  -3   3   1  358.33    3.79
   3  -3  -1  359.98    3.72
  -3   3   1  353.97    4.02
   3   3  -1  352.68    3.64
  -3  -3   0  122.69    1.42
  -3   3   0  124.23    2.23
   3  -3   0  121.46    2.22
   3   3   0  129.77    1.85
   3   3   0  131.13    1.54
   3   3   1   82.30    1.60
  -3  -3  -1   85.19    1.56
   3  -3   1   82.07    2.13
   3  -3   1   82.61    1.56
  -3   3  -1   84.93    1.71
   3  -3   2  124.88    1.77
   3   3   2  126.88    1.17
  -3   3  -2  131.65    1.99
   3   3   2  135.61    2.23
   3   3   2  130.73    2.47
  -3  -3  -2  132.34    2.44
   3  -3   2  134.53    2.92
  -3   3  -3   14.73    1.03
   3  -3   3   13.18    1.06
   3   3   3   14.97    0.57
  -3  -3  -3   15.33    0.96
   3  -3   3   13.39    0.83
  -3   3  -3   14.70    0.65
   3   3   3   13.59    1.00
   3  -3   4   33.93    1.42
   3  -3   4   36.52    1.89
   3  -3   4   38.19    1.67
  -3  -3  -4   36.87    1.65
   3   3   4   37.06    1.12
  -3   3  -4   35.80    1.74
   3   3   4   37.41    1.47
  -3   3  -4   35.08    0.95
   3   3   4   35.04    1.77
  -3   3  -5   68.99    2.63
  -3   3  -5   74.72    2.74
   3   3   5   66.49    2.14
  -3   3  -5   67.68    1.25
   3   3   5   70.30    2.74
   3   3   5   71.23    1.89
  -3  -3  -5   71.49    2.56
   3  -3   5   70.20    2.87
   3  -3   5   68.36    2.18
   3  -3   5   71.30    2.48
   3   3   5   63.37    2.57
   3  -3   6   54.98    2.64
   3   3   6   59.45    2.03
   3  -3   6   63.40    2.32
  -3  -3  -6   59.70    2.60
  -3   3  -6   64.75    2.78
   3  -3   6   62.02    2.55
   3   3   6   60.36    2.26
   3   3   6   62.18    2.85
   3   3   6   59.14    2.69
   3  -3   6   60.19    2.91
   3  -3   7    2.92    0.79
   3   3   7    0.92    0.55
   3   3   7    0.33    0.38
   3  -3   7    1.95    0.62
   3   3   7    0.78    0.51
   3  -3   7    1.17    0.49
   3   3   8   13.33    1.19
   3   3   8   15.48    1.39
   3  -3   8   14.54    1.45
   3   3   8   14.07    1.53
   3  -3   8   15.01    1.65
   3  -3   8   15.16    1.45
   3  -3   9    0.25    0.50
   3   3   9   -0.29    0.62
   3  -3   9    0.11    0.49
   3  -3   9    0.73    0.82
   3   3   9   -0.76    0.48
   3   3  10   -0.58    0.74
   3  -3  10    1.21    0.69
   3  -3  10   -0.28    0.66
  -3  -5  11   -1.07    0.90
  -3  -5  10    4.39    1.17
  -3  -5  10    4.14    1.03
  -3   5  10    3.21    0.97
  -3   5  10    8.01    1.84
  -3  -5   9   -0.36    0.82
   3  -5  -9   -0.10    0.19
  -3   5   9   -0.41    0.64
  -3  -5   9   -0.05    0.54
  -3  -5   8    9.58    1.31
   3  -5  -8    8.95    0.76
   3  -5  -8   10.32    1.12
  -3   5   8   10.61    1.51
  -3  -5   8   10.29    1.42
   3   5  -7    0.04    0.37
  -3  -5   7    1.03    0.54
  -3  -5   7    1.58    0.65
   3   5  -7   -0.15    0.41
   3  -5  -7    0.17    0.28
  -3  -5   7   -0.85    0.70
   3  -5  -7    0.02    0.30
   3  -5  -7   -0.05    0.32
  -3   5   7   -0.72    0.65
   3  -5  -6   -0.31    0.39
  -3  -5   6   -0.07    0.41
  -3   5   6   -0.39    0.47
  -3  -5   6    0.31    0.46
   3   5  -6   -0.57    0.47
  -3  -5   6    0.19    0.50
   3  -5  -6    0.22    0.26
   3   5  -6    0.14    0.33
   3  -5  -6    0.33    0.39
   3  -5  -6   -0.06    0.27
  -3  -5   5    0.11    0.35
   3  -5  -5    0.07    0.32
   3  -5  -5    0.19    0.37
   3   5  -5    0.63    0.36
   3  -5  -5    0.07    0.22
   3  -5  -5    0.35    0.37
   3   5  -5    0.33    0.40
  -3   5   5   -0.14    0.53
  -3  -5   5    0.96    0.58
  -3   5   5    0.70    0.46
  -3  -5   4   21.25    1.20
  -3  -5   4   22.78    1.46
   3  -5  -4   20.77    1.11
   3   5  -4   21.66    1.29
   3  -5  -4   22.47    1.34
   3   5  -4   21.85    1.31
   3  -5  -4   21.78    1.36
  -3  -5   4   21.54    1.18
   3  -5  -4   22.52    0.95
  -3  -5   3   31.56    1.19
  -3   5   3   25.59    1.58
   3  -5  -3   30.20    1.27
   3   5  -3   29.51    1.38
  -3   5   3   31.80    1.47
  -3  -5   3   32.51    1.20
   3  -5  -3   31.31    1.46
   3   5  -2  105.54    1.63
   3  -5  -2  100.20    2.38
   3  -5  -2  101.24    2.25
  -3   5   2  104.22    2.43
   3  -5  -2  100.96    2.53
   3   5  -2   98.50    2.24
  -3  -5   2  110.16    1.67
  -3  -5   2  106.32    1.61
   3   5  -1   96.09    1.92
  -3   5   1   95.01    2.18
   3  -5  -1   93.37    2.22
  -3  -5   1   93.83    1.52
   3   5   0  127.53    1.61
  -3  -5   0  129.39    1.91
   3   5   0  130.79    1.81
  -3   5   0  131.47    2.36
   3  -5   0  130.21    2.62
  -3  -5   0  128.84    1.59
   3   5   1    0.60    0.29
   3   5   1    0.45    0.13
   3   5   1    0.62    0.24
  -3   5  -1    0.58    0.27
   3  -5   1    0.77    0.47
   3  -5   1    0.46    0.40
   3   5   1    0.90    0.28
   3  -5   1    0.75    0.30
   3  -5   2   37.23    1.64
   3   5   2   36.06    1.30
   3   5   2   37.02    1.12
  -3   5  -2   35.53    1.16
   3   5   2   36.07    1.30
   3  -5   3   78.55    2.61
   3   5   3   74.58    2.21
   3   5   3   81.36    2.28
  -3  -5  -3   78.29    2.01
  -3   5  -3   73.15    1.61
   3  -5   3   73.41    2.07
   3   5   4   25.09    0.86
   3  -5   4   23.62    1.59
   3  -5   4   22.38    1.26
  -3   5  -4   21.52    1.46
   3   5   4   23.58    1.44
   3   5   4   23.37    1.42
  -3   5  -4   23.42    1.44
  -3   5  -4   22.53    0.90
   3  -5   4   24.36    1.42
  -3  -5  -4   23.47    1.31
   3   5   5    3.96    0.73
   3   5   5    2.88    0.59
   3  -5   5    3.33    0.80
  -3   5  -5    3.53    0.77
  -3   5  -5    3.84    0.39
   3   5   5    3.24    0.54
  -3  -5  -5    3.21    0.60
   3  -5   5    3.60    0.72
  -3   5  -5    3.36    0.66
   3   5   5    3.65    0.45
   3  -5   5    3.66    0.60
   3   5   6    0.30    0.47
  -3  -5  -6    0.08    0.39
  -3   5  -6    1.09    0.62
   3   5   6    1.22    0.52
   3  -5   6    0.60    0.47
   3  -5   6    0.62    0.36
   3   5   6    0.31    0.31
  -3   5  -6    0.52    0.38
  -3   5  -6    0.30    0.19
   3  -5   6    0.04    0.43
   3   5   7   -0.56    0.63
   3  -5   7   -0.17    0.52
   3  -5   7    0.00    0.48
  -3   5  -7    0.27    0.14
   3   5   7   -0.03    0.34
  -3  -5  -7    0.47    0.52
   3  -5   7    0.36    0.47
   3   5   8    1.26    0.48
   3  -5   8    0.90    0.51
   3  -5   8    0.88    0.54
   3  -5   8    0.58    0.61
   3   5   8    0.85    0.56
   3   5   9    6.89    1.03
   3  -5   9    8.12    1.38
   3  -5   9    7.47    1.13
   3   5   9    7.92    1.38
   3  -5   9    8.38    1.21
   3  -5  10    0.81    0.79
   3   5  10    0.84    0.85
   3  -5  10    0.17    0.67
  -3  -7  11   -0.46    0.98
  -3  -7  11   -1.36    0.94
  -3  -7  10   -1.06    0.87
  -3   7  10    1.04    0.80
  -3   7  10    1.02    0.90
  -3  -7  10    1.32    0.83
   3  -7  -9    0.68    0.50
  -3  -7   9    0.22    0.62
  -3   7   9   -0.77    0.82
  -3   7   9   -0.59    0.82
  -3  -7   9   -0.23    0.67
   3  -7  -8    4.44    0.76
   3  -7  -8    4.53    0.57
  -3  -7   8    4.22    0.92
  -3   7   8    4.13    1.02
  -3   7   8    3.76    1.19
  -3  -7   8    4.21    0.93
  -3  -7   7  313.04    6.89
   3   7  -7  310.93    6.11
  -3  -7   7  322.41    6.53
   3  -7  -7  311.09    5.58
   3  -7  -7  326.23    4.49
  -3   7   7  314.62    6.98
  -3  -7   7  313.86    6.21
  -3   7   7  320.22    7.64
   3   7  -7  323.13    6.39
   3  -7  -6    4.97    0.55
  -3  -7   6    4.66    0.90
   3  -7  -6    4.20    0.59
   3  -7  -6    5.56    0.80
   3   7  -6    4.51    0.74
  -3  -7   6    5.12    0.80
  -3  -7   6    6.15    0.93
   3   7  -6    4.15    0.69
  -3   7   6    5.33    1.11
  -3   7   6    4.43    0.99
   3  -7  -6    5.82    0.88
   3   7  -5    3.93    0.66
   3   7  -5    2.92    0.57
  -3  -7   5    3.47    0.75
  -3   7   5    2.52    0.81
   3  -7  -5    4.17    0.57
   3  -7  -5    2.83    0.57
   3  -7  -5    3.09    0.40
  -3  -7   5    4.02    0.65
   3  -7  -5    2.52    0.65
  -3   7   5    1.31    0.52
  -3  -7   4    6.24    0.67
   3  -7  -4    6.20    0.48
  -3   7   4    5.71    0.72
   3   7  -4    6.21    0.77
   3  -7  -4    5.66    0.60
   3  -7  -4    6.12    0.77
   3   7  -4    7.60    0.81
  -3  -7   4    6.21    0.67
  -3  -7   3   23.66    1.04
   3   7  -3   24.17    1.28
  -3   7   3   21.86    1.27
   3  -7  -3   22.78    1.15
   3  -7  -3   22.77    1.33
  -3  -7   3   22.70    0.99
  -3   7   2    2.65    0.52
  -3  -7   2    2.82    0.30
   3  -7  -2    2.87    0.53
   3   7  -2    3.20    0.48
  -3  -7   2    3.22    0.31
   3  -7  -2    2.99    0.63
   3  -7  -2    2.42    0.40
  -3   7   1  184.45    3.13
   3  -7  -1  187.94    3.53
  -3  -7   1  204.10    3.05
   3   7  -1  185.97    2.75
  -3  -7   1  188.00    2.66
   3   7   0    5.73    0.46
   3  -7   0    4.71    0.67
  -3  -7   0    5.62    0.47
  -3  -7   0    5.73    0.50
  -3   7   0    6.22    0.61
   3   7   0    5.17    0.43
   3   7   1  111.71    1.32
  -3  -7  -1  106.26    1.42
   3   7   1  105.83    1.74
   3  -7   1  109.12    2.74
   3  -7   1  112.08    2.21
   3  -7   1  104.33    2.74
  -3   7  -1  112.63    2.26
   3  -7   1  107.36    2.17
   3   7   1  115.72    2.31
   3   7   1  107.44    1.32
   3   7   1  112.42    1.79
   3   7   2    1.03    0.34
   3  -7   2    1.35    0.35
   3   7   2    1.22    0.37
   3  -7   2    1.03    0.46
  -3   7  -2    0.79    0.32
   3   7   2    0.80    0.38
   3  -7   3    3.44    0.61
   3   7   3    3.27    0.54
  -3   7  -3    3.05    0.68
  -3  -7  -3    3.67    0.49
   3  -7   3    2.94    0.63
  -3   7  -3    3.80    0.45
   3   7   3    3.52    0.57
   3  -7   4   30.66    1.63
   3   7   4   30.26    1.63
  -3   7  -4   27.79    1.66
   3   7   4   32.46    0.88
  -3   7  -4   32.50    1.21
   3  -7   4   32.14    1.69
   3  -7   4   28.28    1.52
   3   7   4   30.38    1.63
  -3   7  -4   28.70    1.64
  -3  -7  -4   29.86    1.42
   3  -7   4   31.94    1.92
  -3   7  -5    4.40    0.49
  -3  -7  -5    3.67    0.62
   3   7   5    3.28    0.67
   3   7   5    2.95    0.26
   3  -7   5    4.08    0.80
   3   7   5    3.92    0.73
   3   7   5    3.48    0.52
   3  -7   5    3.25    0.65
   3  -7   5    3.27    0.55
  -3   7  -5    4.10    0.75
  -3   7  -5    3.26    0.64
  -3   7  -6   18.21    1.56
  -3   7  -6   18.16    0.91
  -3  -7  -6   17.47    1.38
   3  -7   6   18.15    1.70
  -3   7  -6   17.53    1.54
   3   7   6   18.43    1.59
   3  -7   6   17.70    1.47
   3  -7   6   17.59    1.39
   3   7   6   16.09    1.46
   3   7   6   17.30    1.15
   3   7   7    7.93    1.16
   3  -7   7    8.78    1.19
  -3  -7  -7    9.33    1.16
   3  -7   7   10.92    1.24
  -3   7  -7   10.70    0.70
   3  -7   7    9.98    1.16
   3   7   7    8.82    0.92
   3  -7   8   26.19    1.96
   3  -7   8   29.36    2.17
   3   7   8   23.74    2.10
   3   7   8   29.59    1.76
   3  -7   8   27.89    2.24
   3   7   9    2.09    0.58
   3  -7   9    1.47    0.64
   3   7   9    2.26    0.87
   3  -7   9    2.23    0.78
   3  -7   9    2.77    0.89
   3  -7  10    1.66    0.84
   3   7  10    2.90    1.04
   3  -7  10    1.59    0.66
  -3  -9  11    1.08    1.11
  -3  -9  11    0.25    0.71
  -3  -9  10    0.18    0.90
  -3   9  10    0.54    0.82
  -3   9  10    0.27    0.69
  -3  -9  10    0.57    0.68
  -3  -9   9    5.93    1.33
   3  -9  -9    8.77    1.02
  -3  -9   9    8.09    1.29
  -3   9   9    7.83    1.49
  -3   9   9    7.93    1.53
  -3  -9   8    0.11    0.51
  -3   9   8    0.76    0.73
  -3  -9   8   -0.54    0.71
   3  -9  -8    0.19    0.32
  -3   9   8    0.77    0.64
  -3  -9   7   54.33    2.94
   3  -9  -7   51.60    2.27
  -3   9   7   52.09    3.15
  -3  -9   7   52.88    2.54
  -3   9   7   50.34    2.88
  -3  -9   7   54.29    2.74
   3  -9  -6   21.69    1.49
  -3  -9   6   21.37    1.78
  -3   9   6   21.93    1.99
   3  -9  -6   21.72    1.70
  -3   9   6   20.31    1.74
   3   9  -6   21.53    1.64
  -3  -9   6   22.17    1.59
   3   9  -6   23.11    1.63
  -3  -9   6   21.21    1.48
   3  -9  -5   42.61    2.01
  -3  -9   5   41.85    2.24
  -3  -9   5   42.72    1.98
  -3   9   5   43.01    1.98
   3  -9  -5   43.34    1.12
  -3   9   5   43.30    2.52
  -3   9   5   43.39    2.31
   3   9  -5   42.63    2.16
   3  -9  -5   43.76    2.22
   3   9  -5   45.03    2.12
  -3  -9   4   49.57    1.83
   3   9  -4   45.94    1.98
   3  -9  -4   42.21    0.91
   3  -9  -4   46.80    2.11
  -3   9   4   45.60    1.95
  -3   9   4   42.51    2.33
   3   9  -4   45.87    2.09
  -3   9   4   35.12    1.96
  -3  -9   4   44.09    1.65
   3  -9  -3    2.40    0.59
   3   9  -3    2.77    0.49
  -3  -9   3    3.18    0.49
   3  -9  -3    2.82    0.49
  -3   9   3    2.79    0.55
  -3  -9   3    2.79    0.38
   3  -9  -3    1.91    0.52
  -3   9   2    3.22    0.55
  -3  -9   2    3.38    0.31
   3  -9  -2    2.90    0.47
  -3  -9   2    3.69    0.37
  -3  -9   2    3.22    0.54
   3   9  -2    3.31    0.54
   3  -9  -2    2.55    0.58
   3  -9  -2    3.27    0.56
  -3  -9   1    2.44    0.45
   3   9  -1    1.62    0.37
   3  -9  -1    2.55    0.58
  -3   9   1    1.29    0.38
   3   9  -1    2.27    0.44
  -3  -9   1    1.63    0.35
  -3  -9   0    7.32    0.57
  -3   9   0    6.96    0.71
  -3  -9   0    6.05    0.32
   3   9   0    6.98    0.53
   3  -9   0    6.92    0.55
   3  -9   0    7.27    0.85
  -3  -9   0    6.59    0.62
   3   9   0    5.59    0.56
   3   9   1    0.18    0.34
  -3  -9  -1    0.02    0.34
   3  -9   1    0.57    0.40
  -3   9  -1    0.45    0.28
   3  -9   1    0.16    0.27
  -3   9  -1   -0.14    0.50
  -3  -9  -1    0.18    0.18
  -3  -9  -1   -0.07    0.22
   3   9   1   -0.15    0.22
  -3   9  -2   13.17    1.14
   3  -9   2   13.81    1.16
   3   9   2   13.47    1.07
   3  -9   2   12.60    0.90
  -3   9  -2   12.51    0.87
   3  -9   2   13.70    1.22
   3   9   2   13.72    0.87
  -3  -9  -2   13.38    0.86
   3   9   3  176.44    3.45
  -3  -9  -3  178.42    2.84
   3  -9   3  178.00    4.25
   3   9   3  185.48    4.09
  -3   9  -3  182.94    3.15
  -3   9  -3  179.26    3.96
   3  -9   3  182.44    3.64
   3   9   4  205.00    4.86
   3  -9   4  212.67    4.97
   3  -9   4  209.92    4.12
  -3   9  -4  207.81    3.37
  -3  -9  -4  203.95    3.57
   3   9   4  214.50    2.73
   3  -9   4  207.90    4.28
   3  -9   4  206.03    4.39
   3   9   4  205.30    4.21
  -3   9  -4  210.88    4.48
   3   9   4  207.45    4.19
   3   9   5   68.99    2.73
   3   9   5   67.95    1.50
  -3   9  -5   66.03    1.95
   3  -9   5   70.53    3.11
   3  -9   5   62.52    2.44
  -3   9  -5   71.26    2.78
   3   9   5   65.11    1.84
   3  -9   5   70.89    2.81
   3   9   5   64.39    2.64
  -3   9  -5   65.33    2.74
  -3  -9  -5   66.00    2.33
  -3   9  -6   33.79    1.42
   3  -9   6   34.95    1.98
  -3   9  -6   30.43    2.01
   3  -9   6   33.69    2.35
   3   9   6   35.86    2.17
   3  -9   6   33.44    2.10
  -3   9  -6   34.06    2.15
   3   9   6   34.35    1.51
  -3  -9  -6   33.33    1.87
   3   9   6   34.04    2.11
  -3   9  -7   28.05    2.05
   3   9   7   30.04    2.19
  -3   9  -7   30.36    1.32
   3  -9   7   29.13    1.95
  -3  -9  -7   26.21    1.80
   3   9   7   30.47    1.58
   3  -9   7   29.03    2.10
   3   9   8    3.32    0.66
   3  -9   8    2.64    0.70
   3  -9   8    3.69    0.99
   3  -9   8    2.31    0.81
  -3   9  -8    3.53    0.46
   3   9   8    1.88    0.80
   3  -9   9    0.49    0.65
   3   9   9    2.14    0.98
   3  -9   9    1.11    0.66
   3  -9  10   -0.06    0.57
   3  -9  10    2.01    0.84
   3   9  10    0.70    0.80
   3  -9  11    4.65    1.27
  -3 -11  11    0.32    0.82
  -3 -11  10    3.33    1.04
  -3  11  10    3.62    1.32
  -3 -11  10    1.96    0.90
  -3  11  10    1.70    0.99
  -3  11   9    2.37    1.13
  -3 -11   9    0.95    0.67
  -3 -11   9    0.30    0.64
  -3  11   9    0.54    0.70
   3 -11  -8    3.57    0.67
  -3  11   8    3.13    0.89
  -3 -11   8    4.88    1.15
  -3  11   8    5.57    1.39
  -3 -11   8    3.40    0.82
  -3 -11   7    0.27    0.45
  -3 -11   7   -0.56    0.50
   3 -11  -7    0.32    0.31
  -3 -11   7   -0.26    0.63
  -3  11   7   -0.38    0.72
  -3  11   7   -0.14    0.60
  -3 -11   6    2.82    0.78
  -3 -11   6    3.39    0.74
   3 -11  -6    2.49    0.55
  -3  11   6    1.19    0.63
   3  11  -6    4.09    0.79
   3  11  -6    2.83    0.67
  -3  11   6    2.78    0.65
  -3  11   6    3.06    0.94
  -3 -11   6    2.30    0.58
   3  11  -6    1.66    0.52
  -3 -11   5    7.46    0.91
  -3 -11   5    6.81    0.96
   3  11  -5    6.49    0.92
  -3  11   5    7.06    1.00
   3  11  -5    7.26    0.93
  -3  11   5    8.05    1.22
   3 -11  -5    7.03    0.98
  -3  11   5    7.02    0.91
  -3  11   4    3.58    0.69
   3  11  -4    3.55    0.64
  -3 -11   4    3.99    0.62
  -3  11   4    4.28    0.88
  -3  11   4    4.10    0.79
  -3 -11   4    3.60    0.52
  -3 -11   4    4.45    0.75
   3 -11  -4    3.60    0.68
   3  11  -4    4.24    0.66
   3  11  -3    5.58    0.74
  -3 -11   3    5.08    0.57
  -3  11   3    5.19    0.74
   3 -11  -3    6.07    0.88
   3  11  -3    6.15    0.75
   3 -11  -3    5.82    0.79
  -3 -11   3    5.72    0.51
   3  11  -2  149.53    3.13
   3  11  -2  147.75    1.87
  -3 -11   2  139.09    3.17
   3 -11  -2  145.88    3.39
   3 -11  -2  133.42    1.48
  -3 -11   2  141.42    2.20
   3 -11  -2  140.20    3.75
  -3  11   2  144.27    3.23
  -3 -11   1    0.45    0.36
   3  11  -1    0.30    0.15
   3 -11  -1    0.38    0.21
  -3 -11   1    0.47    0.33
   3  11  -1    0.43    0.31
   3 -11  -1    0.31    0.43
   3  11  -1    0.30    0.42
  -3  11   1    0.00    0.33
   3  11   0    4.99    0.50
  -3 -11   0    5.65    0.55
   3 -11   0    5.54    0.78
  -3  11   0    5.55    0.68
   3 -11   0    5.85    0.54
   3  11   0    4.57    0.60
  -3 -11   0    5.37    0.35
  -3 -11   0    5.42    0.64
  -3  11  -1   73.74    2.20
   3  11   1   74.05    2.32
  -3 -11  -1   72.82    2.24
  -3  11  -1   77.15    2.71
  -3 -11  -1   75.40    1.54
   3 -11   1   72.19    2.03
   3 -11   1   71.16    2.69
   3  11   1   76.56    1.71
  -3 -11  -1   73.79    1.62
  -3  11  -2    1.08    0.57
  -3 -11  -2    0.75    0.32
  -3  11  -2    1.10    0.39
  -3 -11  -2    1.15    0.21
   3  11   2    0.94    0.47
   3 -11   2    1.39    0.56
   3  11   2    1.14    0.36
   3 -11   2    1.13    0.55
  -3  11  -3    6.04    0.88
  -3  11  -3    6.40    0.72
   3  11   3    6.01    0.84
  -3 -11  -3    5.88    0.53
   3 -11   3    6.70    0.96
  -3 -11  -3    5.76    0.71
   3 -11   3    6.87    0.79
   3  11   3    5.11    0.66
   3 -11   3    7.39    1.09
   3 -11   3    5.67    0.76
   3 -11   4   -0.11    0.39
  -3  11  -4    0.33    0.28
   3  11   4   -0.64    0.58
   3  11   4    0.36    0.25
   3 -11   4   -0.36    0.50
   3 -11   4   -0.44    0.43
   3 -11   4    0.24    0.36
  -3  11  -4   -0.63    0.56
  -3 -11  -4    0.00    0.28
   3  11   4    0.12    0.35
  -3  11  -5    1.29    0.37
   3  11   5    2.66    0.66
   3 -11   5    2.05    0.57
   3  11   5    1.76    0.28
   3 -11   5    1.73    0.58
   3  11   5    0.75    0.60
  -3  11  -5    1.38    0.56
  -3 -11  -5    1.86    0.46
   3 -11   5    1.99    0.64
   3  11   5    1.55    0.28
   3  11   5    2.27    0.63
   3  11   6   26.78    1.10
   3  11   6   28.14    1.92
  -3 -11  -6   26.06    1.62
   3 -11   6   28.85    2.21
  -3  11  -6   27.73    1.37
  -3  11  -6   25.16    1.84
   3  11   6   26.71    2.19
   3  11   6   27.77    1.96
   3  11   6   28.59    1.31
   3 -11   6   27.91    1.83
   3 -11   6   30.99    2.05
   3 -11   7    1.39    0.60
   3  11   7    0.81    0.36
   3  11   7    0.34    0.56
  -3  11  -7    0.85    0.63
   3  11   7    0.80    0.79
  -3  11  -7    0.82    0.35
  -3 -11  -7    1.03    0.56
   3 -11   7    0.55    0.59
   3 -11   8    6.12    1.12
   3 -11   8    6.95    1.16
   3 -11   8    5.62    1.03
   3  11   8    4.85    0.68
   3  11   8    6.18    1.15
   3  11   8    4.83    1.23
   3  11   9    8.79    1.51
   3 -11   9    8.40    1.40
   3 -11   9    8.58    1.32
   3  11   9    8.43    1.78
   3 -11  10   10.21    1.59
   3 -11  10   12.59    1.71
   3 -11  11    1.13    0.83
  -3 -13  11   13.30    1.85
  -3 -13  10   10.33    1.71
  -3 -13  10   12.41    1.65
  -3  13   9   10.73    1.86
  -3 -13   9   13.67    1.80
  -3  13   9   11.17    1.73
  -3 -13   9   13.12    1.53
  -3 -13   8    2.74    0.81
  -3  13   8    4.19    1.25
   3 -13  -8    3.15    0.66
  -3 -13   8    1.92    0.96
  -3  13   8    1.47    0.69
   3 -13  -7   17.11    1.37
  -3 -13   7   14.49    1.76
  -3  13   7   17.96    2.10
  -3 -13   7   17.25    1.68
  -3  13   7   17.60    1.85
  -3 -13   7   19.60    1.57
   3  13  -6   33.97    2.01
  -3  13   6   32.24    1.98
  -3 -13   6   30.57    1.78
   3 -13  -6   30.87    1.85
  -3  13   6   30.64    2.49
  -3 -13   6   31.15    2.17
  -3  13   6   29.34    2.22
  -3 -13   6   33.87    2.07
   3 -13  -5    1.01    0.48
  -3  13   5    0.96    0.44
  -3 -13   5    1.41    0.55
   3  13  -5    2.34    0.60
  -3 -13   5    1.76    0.62
   3  13  -5    2.46    0.57
   3  13  -5    2.22    0.67
  -3  13   5    0.15    0.56
  -3  13   5    1.02    0.58
  -3  13   4   11.50    1.40
   3  13  -4   12.34    1.15
  -3 -13   4   12.89    1.03
  -3 -13   4   12.77    1.25
   3  13  -4   12.75    1.02
   3 -13  -4   12.08    1.16
  -3  13   4   12.98    1.17
   3  13  -4   14.20    1.28
  -3 -13   4   13.94    0.94
  -3 -13   3   -0.08    0.43
   3  13  -3    0.72    0.34
   3 -13  -3    0.27    0.46
  -3  13   3    0.34    0.39
  -3 -13   3    0.19    0.26
  -3 -13   3   -0.69    0.57
   3  13  -3    0.43    0.34
   3  13  -3    0.89    0.46
  -3  13   3    0.52    0.53
   3 -13  -3    0.73    0.41
   3  13  -3    0.55    0.27
   3  13  -2  527.96    3.91
  -3  13   2  526.82    6.46
   3 -13  -2  517.48    7.68
   3 -13  -2  503.65    3.20
   3  13  -2  527.21    4.76
   3  13  -2  503.65    6.13
  -3 -13   2  516.92    6.62
   3 -13  -2  531.06    6.76
   3 -13  -1  638.29    8.39
  -3  13   1  642.94    6.98
   3  13  -1  635.42    4.21
   3  13  -1  659.23    4.07
  -3 -13   1  645.57    7.03
   3 -13  -1  653.48    4.81
   3  13  -1  636.09    6.27
  -3 -13   0  332.27    5.00
   3 -13   0  338.75    4.14
  -3  13   0  343.85    5.08
   3 -13   0  368.07    6.44
  -3 -13   0  340.49    2.90
   3  13   0  347.19    5.11
  -3 -13   0  341.38    4.18
   3 -13   1    7.33    1.00
  -3 -13  -1    8.31    0.61
  -3 -13  -1    7.39    0.86
  -3  13  -1    8.74    0.84
  -3  13  -1    8.30    1.06
  -3 -13  -1    7.56    0.58
   3  13   1    7.10    0.88
   3 -13   2    4.91    0.88
   3  13   2    5.82    0.64
  -3  13  -2    7.19    0.83
   3  13   2    6.08    0.93
  -3 -13  -2    6.44    0.86
  -3 -13  -2    5.17    0.41
  -3  13  -2    5.53    0.85
   3 -13   2    6.89    0.94
  -3 -13  -2    5.96    0.64
   3 -13   3    1.59    0.49
   3  13   3    1.17    0.62
  -3 -13  -3    1.73    0.46
  -3 -13  -3    0.95    0.16
   3 -13   3    1.60    0.62
  -3  13  -3    1.17    0.53
  -3 -13  -3    1.55    0.29
  -3  13  -3    1.95    0.50
   3 -13   3    1.68    0.67
   3 -13   3    1.16    0.45
   3  13   3    1.85    0.53
   3  13   4    4.26    0.52
   3 -13   4    3.86    0.79
  -3  13  -4    4.10    0.74
   3 -13   4    5.51    0.95
   3  13   4    4.35    0.77
   3  13   4    4.98    0.97
   3 -13   4    3.89    0.67
  -3 -13  -4    4.59    0.73
   3 -13   4    4.85    0.85
  -3 -13  -4    4.50    0.55
   3 -13   4    4.70    0.94
  -3  13  -4    4.71    0.68
   3  13   5    0.44    0.39
   3 -13   5   -0.20    0.46
  -3  13  -5    0.11    0.27
  -3  13  -5    0.46    0.50
   3  13   5   -0.14    0.26
   3  13   5   -0.55    0.30
   3  13   5    0.31    0.54
  -3 -13  -5    0.37    0.33
   3 -13   5    0.20    0.41
   3  13   5    0.09    0.45
   3 -13   5    0.46    0.45
   3 -13   6   38.11    2.22
   3 -13   6   38.47    2.59
  -3  13  -6   35.72    2.24
  -3 -13  -6   35.03    1.85
   3 -13   6   41.61    2.46
   3  13   6   37.48    2.65
   3  13   6   41.46    1.54
   3  13   6   40.06    1.43
   3  13   6   35.88    2.30
  -3  13  -6   41.58    1.86
   3  13   7   13.70    1.82
   3  13   7   13.43    0.80
   3  13   7   16.75    1.73
  -3 -13  -7   15.88    1.40
   3 -13   7   16.67    1.65
   3  13   7   15.73    1.01
  -3  13  -7   15.63    1.60
   3 -13   7   17.27    1.66
  -3  13  -7   16.18    1.16
   3 -13   8    1.56    0.93
   3 -13   8    1.20    0.66
   3  13   8    1.02    0.35
   3  13   8    0.31    0.77
   3  13   8   -0.08    0.67
   3 -13   9    2.51    0.89
   3 -13   9    2.18    0.92
   3  13   9    2.70    0.99
   3  13   9    3.71    1.30
   3 -13  10    1.41    0.81
   3 -13  10    0.78    0.68
  -3 -15  11   10.65    1.65
  -3 -15  10   13.25    1.67
  -3 -15   9    0.38    0.51
  -3 -15   9    0.43    0.87
  -3  15   9    0.04    0.84
  -3  15   9   -0.80    0.87
  -3 -15   8    1.68    0.79
   3 -15  -8    1.03    0.34
  -3 -15   8    0.42    0.63
  -3  15   8    0.54    0.74
  -3  15   8    0.10    0.74
  -3  15   7    4.47    0.92
   3 -15  -7    5.62    0.84
  -3 -15   7    4.53    1.00
  -3  15   7    5.36    1.28
  -3 -15   7    4.94    0.92
  -3 -15   7    3.79    0.97
  -3  15   7    6.15    1.23
  -3  15   6    7.98    1.47
  -3 -15   6    8.09    1.09
  -3 -15   6    6.90    1.21
  -3  15   6    8.58    1.14
   3  15  -6    8.44    1.06
  -3  15   6    7.72    1.32
  -3 -15   6    8.69    0.99
   3 -15  -6    8.64    1.04
  -3 -15   5    1.43    0.45
   3 -15  -5    2.52    0.70
   3  15  -5    2.86    0.66
   3  15  -5    1.57    0.66
  -3  15   5    1.96    0.65
   3  15  -5    2.73    0.60
  -3 -15   5    2.75    0.75
  -3  15   5    2.60    0.66
  -3 -15   4    1.49    0.39
  -3 -15   4    1.18    0.56
  -3 -15   4    1.24    0.48
  -3  15   4    1.16    0.51
   3  15  -4    1.84    0.52
  -3  15   4    1.21    0.67
   3 -15  -4    1.71    0.67
   3  15  -4    1.45    0.54
   3  15  -4    2.00    0.43
   3 -15  -4    0.99    0.42
   3  15  -4    1.40    0.46
  -3 -15   4    1.77    0.72
   3  15  -3    0.97    0.45
  -3 -15   3    0.57    0.45
  -3 -15   3    0.95    0.53
  -3 -15   3    0.76    0.32
  -3  15   3    0.68    0.45
  -3  15   3    1.47    0.75
   3  15  -3    1.15    0.43
   3  15  -3    0.48    0.21
   3  15  -3    0.74    0.41
   3 -15  -3    0.71    0.44
   3 -15  -3    1.84    0.72
  -3 -15   2    1.53    0.46
   3  15  -2    2.26    0.32
   3  15  -2    2.36    0.51
  -3  15   2    2.07    0.55
  -3  15   2    1.78    0.64
   3 -15  -2    2.94    0.71
   3  15  -2    3.01    0.41
   3 -15  -2    2.60    0.59
  -3 -15   2    3.00    0.66
  -3 -15   1  421.60    6.25
   3 -15  -1  462.86    7.58
   3  15  -1  441.22    5.57
  -3  15   1  433.22    6.09
   3  15  -1  464.02    6.56
   3  15  -1  450.27    3.42
   3 -15  -1  463.58    4.39
   3  15  -1  452.41    4.11
  -3 -15   0   32.77    1.02
  -3  15   0   32.56    1.68
  -3 -15   0   34.43    1.75
   3  15   0   34.15    1.77
   3 -15   0   33.83    2.07
   3 -15   0   32.70    1.38
   3  15   1   28.44    1.69
  -3 -15  -1   23.64    1.07
  -3 -15  -1   25.62    1.08
  -3  15  -1   22.80    1.65
  -3 -15  -1   25.67    1.58
   3 -15   1   24.67    1.82
  -3  15  -1   26.38    1.96
  -3  15  -1   25.23    1.50
  -3 -15  -2    7.96    0.56
   3 -15   2    7.77    1.12
  -3 -15  -2    6.45    0.91
   3  15   2    8.18    1.03
  -3  15  -2    7.74    0.87
  -3 -15  -2    8.42    0.78
   3 -15   2    8.53    0.97
  -3  15  -2    8.37    1.02
   3  15   2    8.05    0.79
   3 -15   2    8.19    0.93
  -3 -15  -3   21.28    0.77
   3 -15   3   24.08    1.43
  -3  15  -3   23.44    1.69
   3  15   3   22.92    1.78
   3 -15   3   22.78    1.91
  -3 -15  -3   22.69    1.40
   3 -15   3   23.72    1.75
   3 -15   3   23.28    1.56
  -3 -15  -3   22.86    0.90
  -3  15  -3   24.28    1.49
   3 -15   3   22.43    1.55
   3  15   3   21.54    1.40
   3 -15   4   42.04    2.05
  -3  15  -4   38.58    2.15
   3 -15   4   41.41    2.43
   3  15   4   37.43    2.37
  -3  15  -4   42.55    1.96
   3  15   4   38.96    1.64
   3 -15   4   39.17    2.17
  -3 -15  -4   39.84    1.48
   3  15   4   38.86    2.06
  -3 -15  -4   40.25    2.07
   3 -15   4   44.60    2.75
   3 -15   4   42.82    2.30
  -3  15  -5    4.97    0.74
  -3  15  -5    6.22    0.96
   3  15   5    4.98    0.97
   3 -15   5    5.64    1.05
   3  15   5    4.86    0.60
   3 -15   5    5.35    0.89
   3  15   5    5.55    1.11
  -3 -15  -5    5.49    0.66
   3 -15   5    5.52    1.04
  -3  15  -6    4.81    0.96
   3  15   6    4.69    0.50
  -3  15  -6    4.52    0.71
   3 -15   6    4.64    0.92
   3 -15   6    2.32    0.71
  -3 -15  -6    3.47    0.62
   3  15   6    4.53    0.61
   3  15   6    4.00    0.83
   3  15   6    2.85    0.97
   3  15   7   23.23    2.38
   3  15   7   20.40    1.96
  -3  15  -7   21.85    1.44
   3  15   7   23.04    1.11
   3 -15   7   23.72    2.00
   3 -15   7   21.53    1.92
  -3 -15  -7   21.10    1.58
  -3  15  -7   24.15    1.98
   3  15   8   23.69    2.20
   3  15   8   25.42    2.62
   3 -15   8   25.28    2.18
  -3  15  -8   22.40    2.07
   3 -15   8   22.99    2.07
   3 -15   9    5.22    1.10
   3  15   9    6.25    1.62
   3 -15   9    4.84    1.10
   3  15   9    4.92    1.24
   3 -15  10    0.43    0.64
   3 -15  10    0.82    0.71
  -3 -17  10    2.59    0.78
  -3 -17   9    0.53    0.85
  -3 -17   9    0.59    0.64
  -3  17   9    0.00    0.80
  -3  17   9    0.60    0.94
  -3  17   8    2.62    0.98
  -3 -17   8    2.73    0.65
  -3  17   8    6.50    1.59
  -3 -17   8    5.05    1.29
  -3 -17   7    7.01    0.98
   3 -17  -7    5.67    0.85
  -3 -17   7    7.55    1.17
  -3  17   7    7.68    1.58
  -3 -17   7    5.10    1.16
  -3  17   7    6.87    1.06
  -3 -17   6   47.76    2.54
  -3 -17   6   41.54    2.06
  -3 -17   6   43.68    2.71
  -3  17   6   42.00    3.07
  -3  17   6   43.83    2.48
  -3  17   5    9.31    1.46
  -3 -17   5   12.12    1.21
   3  17  -5   11.08    1.09
  -3 -17   5   10.98    1.37
  -3  17   5   10.90    1.23
  -3 -17   5    9.78    1.34
   3  17  -4    8.25    1.04
   3  17  -4    7.82    0.71
  -3  17   4    9.56    1.38
  -3  17   4    8.62    1.07
  -3 -17   4    8.64    1.12
  -3 -17   4    8.63    0.90
   3  17  -4    8.94    0.89
   3  17  -4    8.03    1.06
   3 -17  -4    7.90    1.04
   3 -17  -4    7.31    1.14
  -3 -17   4    8.64    1.19
   3  17  -3   -0.07    0.22
  -3  17   3    0.84    0.65
  -3 -17   3    0.17    0.45
   3 -17  -3   -0.20    0.44
   3 -17  -3    0.55    0.61
  -3 -17   3    0.36    0.51
  -3  17   3   -0.26    0.40
   3  17  -3    0.27    0.26
   3  17  -3    0.39    0.36
   3  17  -3   -0.09    0.34
   3 -17  -2    8.52    0.99
  -3 -17   2    9.14    1.03
   3  17  -2    8.08    0.90
  -3 -17   2    8.79    0.97
   3  17  -2    9.19    0.67
   3  17  -2    9.49    0.65
   3  17  -2   10.23    1.04
  -3  17   2    9.35    1.03
  -3  17   2    8.73    1.31
   3 -17  -2    9.21    1.19
  -3  17   1    1.50    0.67
  -3 -17   1    3.04    0.72
  -3  17   1    2.04    0.53
  -3 -17   1    3.00    0.35
   3  17  -1    2.65    0.42
   3  17  -1    3.78    0.79
   3 -17  -1    4.02    0.86
   3  17   0    0.45    0.44
  -3 -17   0    0.28    0.43
   3 -17   0   -0.14    0.59
  -3  17   0    1.14    0.73
  -3 -17   0    0.35    0.21
  -3  17   0    0.18    0.31
  -3 -17  -1    0.70    0.50
  -3  17  -1    0.13    0.49
  -3 -17  -1    0.13    0.28
   3 -17   1    1.15    0.67
   3  17   1    0.34    0.43
  -3  17  -1    0.12    0.31
  -3  17  -1    0.18    0.67
  -3 -17  -1    0.53    0.29
   3 -17   2    0.74    0.58
   3 -17   2    0.54    0.48
   3  17   2    0.79    0.58
  -3 -17  -2    0.66    0.27
  -3  17  -2   -0.67    0.65
  -3 -17  -2    0.55    0.36
  -3 -17  -2    0.93    0.46
  -3  17  -2    0.57    0.39
   3 -17   2    1.61    0.56
  -3 -17  -3   53.18    1.36
   3 -17   3   54.82    2.71
  -3  17  -3   58.06    2.43
  -3  17  -3   56.57    2.66
   3 -17   3   54.56    2.98
   3 -17   3   55.70    2.49
   3 -17   3   55.95    2.25
   3  17   3   54.29    2.24
   3 -17   3   52.19    2.44
  -3 -17  -3   55.77    2.21
   3  17   3   55.34    2.80
  -3 -17  -4   25.14    1.64
   3 -17   4   26.10    2.22
   3 -17   4   24.62    2.03
   3  17   4   25.08    1.41
  -3  17  -4   23.81    1.74
  -3  17  -4   26.85    1.69
   3 -17   4   24.97    1.65
  -3 -17  -4   24.74    1.13
   3  17   4   23.79    1.65
   3 -17   4   27.66    1.89
   3  17   4   22.08    1.94
   3 -17   4   25.60    1.82
  -3 -17  -4   20.55    0.68
   3 -17   5   56.96    2.84
   3 -17   5   50.92    2.64
  -3  17  -5   48.91    2.57
   3 -17   5   49.25    2.91
   3  17   5   53.36    3.09
  -3  17  -5   53.57    2.34
  -3 -17  -5   51.86    2.58
   3  17   5   50.86    1.99
  -3 -17  -5   49.94    1.88
   3  17   5   47.59    2.51
   3  17   6    1.48    0.70
   3  17   6    2.64    0.94
  -3  17  -6    2.18    0.73
  -3  17  -6    2.66    0.63
   3  17   6    3.22    0.60
   3  17   6    2.16    0.32
  -3 -17  -6    2.17    0.50
   3 -17   6    2.55    0.79
   3 -17   6    2.39    0.77
   3  17   7    0.34    0.65
  -3  17  -7   -1.04    0.58
  -3  17  -7    0.74    0.53
   3 -17   7    0.22    0.57
  -3 -17  -7   -0.15    0.32
   3  17   7   -0.71    0.90
   3  17   8    0.03    0.78
   3 -17   8    3.66    0.92
  -3  17  -8    2.97    0.87
   3  17   8   -0.04    1.00
   3 -17   9    0.46    0.73
   3  17   9   -0.06    0.87
   3  17   9    0.62    0.76
   3 -17   9   -1.04    0.87
  -3 -19  10    3.75    1.07
  -3 -19   9   -0.01    0.58
  -3 -19   9    1.33    0.83
  -3 -19   8    6.14    1.29
  -3 -19   8    5.45    1.01
  -3  19   8    7.00    1.74
  -3  19   7  105.06    5.28
  -3 -19   7  107.93    3.65
   3 -19  -7  114.79    3.73
  -3 -19   7  109.35    4.75
  -3  19   7  102.97    4.08
  -3 -19   7  120.45    4.45
  -3 -19   6    2.86    0.65
  -3 -19   6    3.22    0.76
  -3  19   6    2.80    1.32
  -3  19   6    4.18    0.91
  -3 -19   6    2.89    0.67
  -3 -19   5   -0.20    0.55
  -3  19   5   -1.73    0.95
  -3 -19   5    0.26    0.40
   3  19  -5    0.64    0.45
  -3  19   5   -1.02    0.85
  -3 -19   5   -0.26    0.58
   3  19  -4   62.73    2.31
   3  19  -4   61.96    1.98
  -3  19   4   60.76    3.46
  -3  19   4   62.99    2.81
  -3 -19   4   60.71    2.37
  -3 -19   4   60.72    2.93
  -3 -19   4   61.97    3.11
   3 -19  -4   63.03    2.83
   3  19  -3   39.35    2.18
  -3 -19   3   38.79    2.36
  -3  19   3   40.05    2.19
   3 -19  -3   41.16    2.64
  -3 -19   3   43.34    2.33
   3  19  -3   43.68    2.35
   3  19  -3   41.27    1.68
   3  19  -3   40.05    1.46
   3 -19  -3   39.13    2.18
  -3  19   3   37.91    2.66
  -3  19   2    2.64    0.65
  -3  19   2    2.50    0.91
   3  19  -2    2.00    0.38
   3 -19  -2    3.17    0.84
  -3 -19   2    2.68    0.70
  -3 -19   2    1.27    0.60
   3 -19  -2    1.76    0.52
   3  19  -2    1.82    0.58
   3  19  -1   66.50    2.93
  -3  19   1   67.00    2.68
   3 -19  -1   67.55    3.27
   3  19  -1   65.54    2.43
   3  19  -1   63.24    1.91
  -3 -19   1   67.30    2.89
  -3  19   1   66.07    3.29
  -3 -19   1   69.32    2.49
  -3 -19   1   65.14    1.62
   3  19   0   21.98    1.66
   3 -19   0   20.43    1.81
  -3 -19   0   22.65    1.68
  -3  19   0   22.72    1.58
  -3  19   0   21.85    1.77
  -3  19   0   22.85    1.95
  -3 -19   0   22.24    1.00
   3 -19   1   24.89    1.99
  -3 -19  -1   23.32    1.75
  -3  19  -1   23.85    1.64
  -3  19  -1   23.90    2.09
   3 -19   1   25.31    1.48
  -3  19  -1   25.80    1.88
  -3 -19  -1   22.77    1.15
   3  19   1   19.88    1.67
  -3 -19  -2    0.20    0.26
   3 -19   2    1.06    0.59
   3 -19   2    0.05    0.40
  -3 -19  -2    0.40    0.44
  -3 -19  -2    0.20    0.24
  -3  19  -2    0.23    0.37
  -3  19  -2   -0.42    0.53
   3  19   2   -0.39    0.58
   3 -19   2    0.56    0.46
  -3 -19  -3   83.61    1.90
   3  19   3   87.32    3.68
  -3  19  -3   89.38    3.42
  -3  19  -3   91.41    3.22
   3 -19   3   88.90    3.34
   3 -19   3   85.17    2.83
   3 -19   3   87.34    3.19
   3 -19   3   87.92    3.98
  -3 -19  -3   87.25    2.82
  -3  19  -4  136.33    4.29
   3 -19   4  135.75    4.66
   3  19   4  129.53    3.44
  -3  19  -4  138.37    4.01
   3  19   4  143.23    4.92
   3 -19   4  130.78    4.17
  -3 -19  -4  124.68    1.91
   3 -19   4  135.88    4.26
  -3 -19  -4  130.10    2.42
   3  19   4  132.71    4.02
  -3 -19  -4  137.01    3.92
   3  19   5   21.82    1.43
  -3  19  -5   23.26    1.85
  -3 -19  -5   22.03    1.21
   3  19   5   23.94    2.16
   3 -19   5   24.67    2.14
  -3  19  -5   21.47    1.62
   3 -19   5   22.71    1.88
  -3 -19  -5   20.44    1.65
   3  19   5   22.52    1.81
   3 -19   5   24.38    1.97
  -3  19  -6   16.37    1.42
   3  19   6   16.45    1.25
   3  19   6   15.58    1.67
  -3  19  -6   15.56    1.54
  -3 -19  -6   13.21    1.08
   3  19   6   15.10    1.90
   3 -19   6   15.93    1.69
  -3 -19  -7    0.25    0.38
  -3  19  -7    1.74    0.79
  -3  19  -7   -0.21    0.37
   3 -19   7    0.17    0.65
   3  19   7    1.19    0.92
   3  19   7   -0.71    0.70
  -3  19  -8   12.06    1.62
   3  19   8   11.70    1.67
   3 -19   8   11.50    1.65
   3  19   8   10.58    1.89
   3 -19   9    0.10    0.72
   3  19   9    2.03    0.91
   3 -19   9    0.98    0.69
  -3 -21   9    1.86    0.76
  -3 -21   8   78.12    4.38
  -3  21   8   75.94    4.87
  -3 -21   8   74.58    3.21
  -3 -21   7  230.27    6.96
  -3  21   7  227.59    7.98
  -3 -21   7  231.96    5.21
  -3  21   6  482.46   11.01
  -3 -21   6  498.84    9.77
  -3 -21   6  524.70    8.61
  -3  21   6  492.01    8.88
  -3 -21   6  507.56    7.09
   3  21  -5  199.03    3.92
  -3  21   5  203.66    6.83
  -3 -21   5  193.81    5.67
  -3  21   5  192.37    5.32
   3  21  -5  198.38    4.64
  -3 -21   5  203.27    4.85
  -3 -21   4    0.06    0.52
  -3  21   4    0.22    0.66
   3  21  -4    0.67    0.34
   3  21  -4   -0.53    0.44
  -3  21   4   -0.20    0.48
  -3 -21   4    0.27    0.64
  -3 -21   3    5.64    0.91
  -3  21   3    4.96    1.09
   3  21  -3    5.41    0.60
  -3 -21   3    5.21    0.96
  -3  21   3    4.77    0.81
   3  21  -3    5.05    0.92
   3 -21  -3    4.49    0.83
  -3 -21   2  182.29    5.11
  -3  21   2  181.87    4.78
   3 -21  -2  192.82    5.78
   3  21  -2  186.01    4.68
   3 -21  -2  181.36    4.67
   3  21  -2  184.47    3.25
  -3 -21   2  183.75    4.56
  -3  21   2  180.89    5.80
  -3 -21   1    3.48    0.44
  -3  21   1    1.45    0.79
  -3 -21   1    2.38    0.65
   3  21  -1    2.16    0.59
  -3  21   1    2.29    0.61
  -3 -21   1    2.28    0.56
   3  21  -1    3.50    0.56
   3 -21  -1    2.19    0.79
   3  21  -1    1.88    0.73
   3  21   0    2.40    0.49
  -3 -21   0    3.70    0.68
   3  21   0    3.71    0.87
  -3  21   0    4.22    1.10
  -3  21   0    3.46    0.73
  -3 -21   0    2.58    0.73
  -3  21   0    2.39    0.77
   3 -21   0    2.48    0.76
  -3 -21   0    3.76    0.47
  -3 -21  -1    2.65    0.47
  -3 -21  -1    3.31    0.81
   3 -21   1    2.27    0.60
  -3  21  -1    2.82    0.86
   3  21   1    1.34    0.67
   3 -21   1    2.96    0.90
  -3  21  -1    2.66    0.94
  -3  21  -1    2.76    0.73
  -3 -21  -2    0.26    0.30
  -3  21  -2   -0.92    0.75
  -3  21  -2    0.32    0.47
  -3 -21  -2    0.85    0.72
   3 -21   2    0.95    0.45
   3 -21   2    0.84    0.51
   3 -21   2    0.29    0.56
   3  21   2    0.04    0.63
  -3 -21  -3  231.03    3.45
  -3  21  -3  234.40    5.39
   3  21   3  232.03    6.22
  -3 -21  -3  230.24    4.68
  -3  21  -3  230.10    5.69
   3 -21   3  232.26    5.35
   3 -21   3  234.77    4.75
   3 -21   3  230.89    5.59
  -3 -21  -3  231.46    6.10
   3  21   4  120.92    4.70
  -3  21  -4  120.22    4.11
  -3 -21  -4  115.86    2.06
   3 -21   4  118.03    4.16
   3  21   4  117.56    3.47
  -3 -21  -4  117.87    3.67
   3 -21   5   43.92    2.67
   3  21   5   45.19    3.08
  -3 -21  -5   41.79    1.59
   3  21   5   38.71    2.50
  -3  21  -5   43.57    2.54
   3  21   5   40.41    2.04
  -3  21  -6   27.98    2.07
   3  21   6   27.51    1.75
   3  21   6   27.58    2.60
  -3 -21  -6   28.92    1.54
   3  21   6   26.84    2.20
   3 -21   6   31.83    2.39
  -3  21  -7    1.44    0.87
   3  21   7    1.54    0.81
   3  21   7    1.76    1.04
   3 -21   7    1.82    0.82
  -3  21  -8    2.38    0.86
   3 -21   8    1.35    0.84
   3  21   8    0.98    1.03
   3  21   8   -0.92    0.76
   3 -21   9    8.77    1.54
  -3 -23   8    0.37    0.50
  -3 -23   7    0.99    0.56
  -3  23   7    3.46    1.22
  -3 -23   7    1.73    0.95
  -3 -23   6    5.22    1.15
  -3  23   6    5.37    1.44
  -3 -23   6    5.07    0.71
  -3 -23   5    4.00    0.95
  -3  23   5    3.62    1.16
   3  23  -5    4.85    0.71
   3  23  -5    4.59    0.80
  -3 -23   4   43.61    2.65
  -3  23   4   40.38    3.10
   3  23  -4   47.38    1.80
  -3 -23   4   45.49    2.90
  -3 -23   3   47.32    2.84
   3  23  -3   49.44    1.75
  -3  23   3   48.51    3.27
  -3 -23   3   48.19    2.59
   3 -23  -3   50.65    2.63
   3  23  -2    0.84    0.34
   3  23  -2    0.47    0.47
  -3  23   2    1.26    0.87
  -3 -23   2    0.33    0.46
  -3 -23   2    0.91    0.49
   3 -23  -2    0.10    0.51
  -3 -23   1    1.69    0.61
  -3  23   1    2.16    0.78
  -3 -23   1    2.06    0.38
  -3 -23   1    2.49    0.63
   3  23  -1    1.41    0.50
   3  23  -1    2.13    0.50
   3  23  -1    2.07    0.79
  -3  23   0    8.03    1.36
  -3 -23   0    8.93    1.26
  -3  23   0    8.66    1.30
  -3 -23   0    9.25    0.74
   3  23   0    7.46    1.20
   3  23   0    7.39    0.89
   3  23   0    7.78    0.85
  -3 -23   0    7.88    0.93
   3  23   1    0.27    0.60
  -3 -23  -1   -0.25    0.34
  -3 -23  -1   -0.18    0.31
  -3 -23  -1   -0.32    0.60
  -3  23  -1    0.67    0.70
   3  23   1   -0.35    0.42
   3 -23   1    0.72    0.54
  -3  23  -1    1.39    0.86
   3 -23   2    0.23    0.51
  -3 -23  -2    0.30    0.50
   3  23   2    0.47    0.75
  -3  23  -2   -1.20    0.81
  -3 -23  -2    0.09    0.33
   3 -23   2    0.98    0.43
   3  23   2   -0.21    0.28
  -3  23  -3   37.58    2.41
   3  23   3   41.26    1.44
   3 -23   3   40.66    2.04
   3 -23   3   43.18    2.52
   3  23   3   40.78    2.77
  -3 -23  -3   42.63    2.10
   3  23   4  182.10    6.05
  -3  23  -4  182.04    5.21
   3 -23   4  186.08    5.45
  -3 -23  -4  187.85    4.77
   3  23   4  181.47    4.56
  -3 -23  -4  178.29    2.82
  -3  23  -5    5.73    1.03
  -3 -23  -5    4.08    0.35
   3  23   5    5.27    1.19
   3 -23   5    6.62    1.20
   3  23   5    4.63    0.75
  -3  23  -6   13.98    1.60
   3  23   6   15.81    2.01
   3  23   6   14.04    1.67
   3 -23   6   19.25    1.93
  -3  23  -7    5.71    1.11
   3 -23   7    5.11    1.15
   3  23   7    3.96    1.21
   3  23   7    4.76    1.08
  -3  23  -8    1.25    0.75
   3  23   8   -0.28    0.86
   3  23   8    1.06    0.88
   3 -23   9    1.06    0.82
  -3  25   7    3.20    1.31
  -3 -25   7    0.20    0.63
  -3 -25   6    0.67    0.68
  -3  25   6    1.69    1.15
  -3 -25   6    1.80    0.49
   3  25  -5   10.32    0.93
  -3 -25   5   10.67    1.45
  -3  25   5    9.41    1.68
  -3  25   4    0.63    0.84
  -3 -25   4    2.48    0.89
   3  25  -4    2.34    0.51
  -3 -25   3   -0.31    0.57
  -3  25   3    0.76    1.05
   3  25  -3   -0.04    0.32
  -3 -25   2    0.09    0.54
  -3  25   2    0.31    0.74
   3  25  -2    0.13    0.28
  -3 -25   2    0.32    0.66
   3 -25  -2   -0.11    0.47
  -3 -25   1    0.45    0.54
   3  25  -1    0.60    0.74
  -3  25   1   -0.19    0.71
  -3 -25   1    0.39    0.24
   3  25  -1    0.79    0.36
   3  25  -1    0.30    0.48
  -3 -25   1    0.24    0.50
   3 -25  -1    1.06    0.65
  -3  25   0    2.68    1.10
   3  25   0    2.52    0.84
   3  25   0    3.37    0.66
   3  25   0    3.54    0.66
  -3 -25   0    3.21    0.86
  -3  25   0    3.03    0.96
  -3 -25   0    2.76    0.63
  -3 -25   0    3.70    0.54
   3  25   1    0.89    0.75
  -3 -25  -1    0.97    0.50
  -3  25  -1    0.36    0.64
  -3 -25  -1    1.37    0.41
   3 -25   1    1.07    0.65
  -3 -25  -1    1.09    0.51
   3  25   1    0.62    0.36
  -3  25  -1    1.37    0.99
  -3 -25  -2    3.76    0.64
  -3 -25  -2    3.98    0.65
   3 -25   2    3.18    0.77
  -3  25  -2    1.37    0.62
   3  25   2    3.07    0.93
   3  25   2    2.87    0.47
   3 -25   2    3.42    0.61
   3 -25   3   -0.21    0.52
  -3  25  -3    0.10    0.55
   3  25   3   -0.95    0.89
   3  25   3   -0.23    0.27
  -3 -25  -3    0.08    0.34
  -3 -25  -4    0.20    0.28
   3  25   4    1.77    0.86
  -3  25  -4    0.73    0.59
  -3 -25  -4    0.06    0.37
   3 -25   4    0.31    0.54
   3 -25   5   27.78    2.31
  -3  25  -5   25.62    2.11
   3  25   5   28.86    2.74
   3  25   6    1.52    0.99
  -3  25  -6   -0.33    0.68
   3 -25   6    0.82    0.71
  -3  25  -7    9.58    1.44
   3 -25   7   13.27    1.82
   3  25   7   11.71    2.06
  -3  25  -8    3.81    0.95
  -3 -27   6    9.42    1.52
  -3  27   6    9.04    1.82
  -3 -27   5   -0.78    0.74
  -3  27   5   -1.30    1.05
   3  27  -4    3.93    0.60
  -3  27   4    2.37    0.94
  -3 -27   4    4.27    0.97
   3  27  -3   11.71    0.95
  -3  27   3   12.03    1.87
  -3 -27   3   13.85    1.60
  -3 -27   2    1.29    0.34
   3  27  -2    0.56    0.36
  -3 -27   2    1.79    0.71
  -3  27   2    0.34    0.78
   3 -27  -1  132.36    4.38
   3  27  -1  129.85    3.36
  -3 -27   1  124.98    4.07
  -3  27   1  134.01    5.71
  -3 -27   1  146.24    2.97
   3  27  -1  130.99    4.11
   3  27  -1  135.33    5.04
   3 -27   0    0.41    0.47
   3  27   0    0.73    0.47
  -3 -27   0   -0.07    0.46
   3  27   0    1.22    0.54
  -3  27   0    0.92    0.78
   3  27   0    1.33    0.77
  -3  27   0   -0.28    0.81
  -3 -27   0    0.55    0.32
   3 -27   1    1.03    0.58
  -3 -27  -1    0.73    0.37
  -3  27  -1    0.69    0.63
   3  27   1    1.01    0.42
   3  27   1    1.62    0.90
  -3  27  -1   -0.79    0.92
  -3 -27  -1    1.06    0.54
  -3 -27  -2    1.37    0.49
   3  27   2    0.30    0.31
   3  27   2    1.22    0.77
   3 -27   2    0.49    0.48
  -3  27  -2   -0.36    0.62
   3 -27   2    1.59    0.50
  -3 -27  -2    0.92    0.46
   3 -27   3   10.07    1.39
   3  27   3   10.09    1.67
  -3  27  -3   10.46    1.44
  -3 -27  -3   10.64    0.95
  -3 -27  -3   10.74    1.15
   3  27   4  163.64    6.19
   3 -27   4  174.68    5.69
  -3  27  -4  161.53    5.16
  -3  27  -5    3.72    0.69
   3 -27   5    5.84    1.27
   3  27   5    4.34    1.29
   3  27   6    1.14    0.90
  -3  27  -6    1.26    0.69
   3 -27   6    2.28    0.79
  -3  27  -7    1.33    0.58
   3  27   7    0.05    0.89
  -3  27  -8    5.19    1.23
  -3 -29   5   15.50    1.85
  -3  29   5   10.28    1.95
  -3  29   4    0.74    0.93
  -3 -29   4    1.50    0.79
  -3 -29   3    1.49    0.84
  -3  29   3   -0.16    0.84
  -3  29   2   12.28    1.94
  -3 -29   2   15.24    1.66
   3 -29  -1   10.75    1.32
  -3  29   1   11.36    1.89
  -3  29   1   11.55    1.66
   3  29  -1   11.29    1.07
  -3 -29   1   12.15    1.39
   3  29  -1   11.95    1.67
   3 -29   0   18.20    1.69
   3  29   0   17.15    1.99
   3  29   0   17.13    1.43
  -3  29   0   16.44    1.89
   3  29   0   18.69    1.49
  -3 -29   0   18.16    1.58
  -3  29   0   17.93    2.22
   3  29   1    8.38    1.52
   3 -29   1    9.10    1.28
  -3  29  -1   10.97    1.56
  -3 -29  -1    9.13    0.88
   3 -29   1    9.76    0.93
  -3 -29  -1    9.95    1.16
  -3  29  -1    9.29    1.65
  -3  29  -2   19.99    1.96
  -3 -29  -2   22.20    1.49
   3 -29   2   24.06    2.06
  -3 -29  -2   22.50    1.56
   3  29   2   20.45    2.27
   3  29   3    2.04    0.98
  -3  29  -3    0.78    0.62
  -3 -29  -3    0.86    0.42
   3 -29   3    1.12    0.78
   3  29   4    1.68    1.03
  -3  29  -4    3.84    1.02
   3 -29   4    1.35    0.68
   3 -29   5    1.27    0.77
  -3  29  -5    0.37    0.57
   3  29   5   -1.10    0.99
  -3  29  -6   12.37    1.57
   3  29   6   10.86    1.95
  -3 -31   5    2.48    1.09
  -3  31   4    1.60    1.01
  -3 -31   4    2.73    0.98
  -3  31   3   -2.30    1.13
  -3 -31   3    0.36    0.74
  -3 -31   2    0.02    0.66
  -3  31   2    0.13    0.96
   3 -31  -2    0.03    0.65
   3  31  -1   23.91    2.35
   3 -31  -1   23.10    1.91
  -3  31   1   23.08    2.28
  -3  31   1   21.85    2.62
  -3 -31   1   25.27    2.03
   3 -31   0    1.30    0.63
  -3 -31   0    0.99    0.69
  -3  31   0    0.26    0.80
  -3  31   0    1.40    0.94
   3  31   0    1.97    1.04
   3  31   1    1.25    0.81
   3 -31   1    2.42    0.82
  -3  31  -1    0.37    0.62
  -3 -31  -1    2.35    0.71
  -3  31  -1    0.81    0.88
   3 -31   2    0.33    0.57
  -3  31  -2    0.67    0.77
  -3 -31  -2    0.40    0.50
   3  31   2   -0.80    0.79
   3  31   3    1.38    0.91
  -3 -31  -3    1.93    0.57
   3 -31   3    2.64    1.05
  -3  31  -3    2.06    0.83
   3  31   4    5.98    1.51
  -3  31  -4    6.85    1.35
   3 -31   4    7.16    1.35
  -3  31  -5   -0.90    0.72
   3  31   5    3.22    1.29
  -3 -33   4    0.96    0.89
   3 -33  -4    0.47    0.44
  -3  33   3   -0.27    0.94
   3 -33  -3    0.44    0.48
  -3 -33   3    0.39    0.75
  -3  33   2    2.44    1.23
   3 -33  -2    0.82    0.52
  -3 -33   2    2.29    1.04
   3 -33  -1    0.24    0.60
  -3  33   1   -0.26    0.72
  -3 -33   1    0.67    0.60
   3  33  -1    0.86    0.80
  -3  33   1    2.23    1.27
   3 -33   0   13.86    1.60
  -3  33   0   11.27    1.63
   3  33   0   11.51    1.75
  -3  33   0   12.14    2.09
  -3 -33   0   13.91    1.57
   3 -33   1    0.21    0.53
  -3  33  -1   -0.09    0.71
   3  33   1    0.01    0.88
  -3  33  -1    1.87    1.24
  -3 -33  -1    1.18    0.65
  -3  33  -2    3.37    0.91
   3  33   2    6.00    1.38
  -3 -33  -2    4.67    0.86
   3 -33   2    5.96    1.25
  -3  33  -3    1.02    0.75
   3 -33   3    0.16    0.62
   3  33   3    1.44    1.10
   3  33   4    6.69    1.62
  -3 -35   3    5.86    1.25
   3 -35  -3    5.90    1.10
   3 -35  -2   -1.00    0.57
  -3 -35   2   -0.06    0.68
  -3  35   2   -1.10    0.85
  -3  35   1   33.91    2.93
  -3  35   1   32.98    3.36
  -3 -35   1   37.48    2.66
   3 -35  -1   37.67    2.62
  -3  35   0    0.16    0.70
  -3  35   0   -0.95    1.22
  -3 -35   0    0.56    0.64
   3 -35   0    0.33    0.81
   3  35   0   -0.04    0.90
   3  35   1    8.36    1.60
  -3  35  -1   12.42    2.07
   3 -35   1   13.03    1.67
  -3  35  -1   10.82    1.63
  -3 -35  -1   10.25    1.33
   3 -35   2    1.75    0.79
   3  35   2    0.88    0.87
   3  35   3    5.44    1.48
  -3 -37   2    1.84    0.85
   3 -37  -2    2.03    0.71
   3 -37  -1    0.51    0.58
  -3 -37   1    0.70    0.72
   3 -37   0    1.62    0.80
  -3 -37   0   -0.23    0.61
   3  37   0   -0.27    0.81
   3  37   1   -0.26    1.02
   3  37   2    1.18    1.04
  -4   0  10  164.93    6.00
  -4   0   9    0.16    0.57
  -4   0   8   49.56    2.86
   4   0  -8   49.65    2.42
   4   0  -7   -0.38    0.37
  -4   0   7    0.51    0.44
  -4   0   7    0.26    0.59
   4   0  -7   -0.28    0.40
   4   0  -6    0.12    0.40
   4   0  -6    0.10    0.34
  -4   0   6    0.03    0.47
   4   0  -6    0.00    0.31
  -4   0   5    0.68    0.44
   4   0  -5    0.11    0.36
   4   0  -5    0.13    0.33
   4   0  -5    0.21    0.31
   4   0  -4   27.79    1.52
   4   0  -4   28.03    1.42
  -4   0   3   -0.50    0.38
   4   0  -3   -0.29    0.40
   4   0  -3   -0.01    0.30
   4   0  -2 1428.03    7.77
   4   0  -2 1388.11    9.23
  -4   0   2 1444.72    7.71
  -4   0   1    0.16    0.25
   4   0  -1    0.09    0.22
  -4   0   0  118.79    2.27
   4   0   0  113.18    1.62
   4   0   1   -0.01    0.38
   4   0   1   -0.83    0.48
   4   0   2 2430.37   12.13
   4   0   2 2427.37    8.69
   4   0   3    1.22    0.47
   4   0   3    1.21    0.23
   4   0   3    0.98    0.33
   4   0   3    0.68    0.25
   4   0   4 2362.78   15.05
   4   0   4 2373.89   13.51
  -4   0  -4 2287.22   13.81
   4   0   4 2330.03   12.77
   4   0   4 2350.26   10.04
   4   0   5    0.09    0.27
  -4   0  -5    0.33    0.55
   4   0   5   -0.09    0.40
  -4   0  -5    0.31    0.35
   4   0   5    0.08    0.43
   4   0   6  111.95    3.82
   4   0   6  117.00    4.06
  -4   0  -6  120.27    3.81
   4   0   6  117.49    2.94
   4   0   6  114.10    3.34
   4   0   7   -0.14    0.50
   4   0   7   -1.29    0.61
   4   0   7    0.83    0.71
   4   0   8  164.76    4.33
   4   0   8  155.60    4.54
   4   0   8  155.86    5.20
   4   0   9    0.59    0.86
   4   0   9    0.04    0.51
   4   0   9    0.60    0.53
   4   0  10   29.40    2.25
   4   0  10   31.91    2.75
  -4  -2  11    2.02    0.98
  -4  -2  10   11.22    1.59
  -4   2  10   10.04    1.59
  -4  -2   9    0.72    0.66
  -4   2   9   -0.02    0.76
   4  -2  -9    0.78    0.44
   4   2  -8   12.48    1.29
   4  -2  -8   15.14    1.39
  -4  -2   8   15.25    1.60
   4  -2  -8   14.65    1.25
  -4   2   8   14.14    1.58
   4  -2  -7    3.27    0.68
  -4  -2   7    3.42    0.78
   4  -2  -7    3.54    0.66
   4   2  -7    2.71    0.66
   4  -2  -7    3.33    0.71
  -4   2   7    2.50    0.76
   4   2  -7    2.66    0.61
  -4  -2   7    2.29    0.61
  -4  -2   7    1.40    0.58
   4  -2  -6    0.05    0.34
   4   2  -6   -0.17    0.44
  -4  -2   6    1.12    0.60
  -4  -2   6    0.55    0.53
   4  -2  -6    0.68    0.37
  -4  -2   6    1.12    0.55
   4   2  -6    0.72    0.41
   4   2  -6    0.64    0.40
   4  -2  -6    0.53    0.39
  -4   2   6    0.68    0.54
   4  -2  -5   -0.17    0.35
  -4  -2   5   -0.58    0.64
   4   2  -5    0.19    0.34
   4   2  -5   -0.42    0.41
   4   2  -5    0.20    0.36
   4  -2  -5    0.80    0.42
   4  -2  -5   -0.10    0.25
   4  -2  -5   -0.82    0.48
  -4   2   5    0.08    0.47
  -4  -2   4   10.37    1.08
   4   2  -4   11.91    0.99
   4   2  -4   10.60    0.87
   4  -2  -4   10.92    0.98
   4  -2  -4   11.28    0.94
   4  -2  -4   10.36    0.93
   4   2  -3    0.22    0.30
   4  -2  -3   -0.65    0.50
   4  -2  -3    0.76    0.44
   4   2  -3   -0.89    0.42
  -4   2   3   -0.15    0.36
  -4  -2   3   -0.21    0.30
  -4   2   3   -0.11    0.39
   4  -2  -3   -0.17    0.33
  -4   2   2 8298.50   20.55
  -4  -2   2 8270.28   18.30
   4  -2  -2 8246.19   20.26
  -4   2   1    0.87    0.35
   4  -2  -1    1.02    0.33
   4   2  -1    0.55    0.39
  -4   2   0   86.65    2.12
   4   2   0   86.42    1.71
  -4   2   0   92.27    1.89
   4  -2   0   84.75    1.82
  -4  -2   0   84.83    1.63
  -4  -2  -1    1.41    0.40
   4  -2   1    0.93    0.49
   4   2   1    1.20    0.35
  -4   2  -1    0.92    0.35
   4  -2   1    1.10    0.39
  -4  -2  -2    1.42    0.40
   4   2   2    1.77    0.46
   4  -2   2    1.65    0.48
  -4   2  -2    1.65    0.37
   4  -2   2    1.16    0.29
   4   2   2    0.96    0.33
   4   2   3  515.68    3.46
   4  -2   3  538.76    3.53
   4  -2   3  532.07    6.66
   4  -2   3  509.93    4.71
   4   2   3  531.46    3.65
  -4   2  -3  528.97    4.26
   4   2   3  517.65    5.47
   4   2   3  527.16    6.18
   4  -2   4   73.71    1.97
   4   2   4   72.80    1.60
  -4  -2  -4   69.86    2.35
   4   2   4   69.74    2.55
  -4   2  -4   72.62    1.45
   4  -2   4   72.01    2.70
   4  -2   4   74.62    2.31
   4   2   5   24.10    1.67
  -4   2  -5   23.12    1.63
   4   2   5   20.65    1.62
   4   2   5   22.10    1.34
   4  -2   5   24.56    1.76
  -4  -2  -5   23.56    1.54
   4   2   5   22.79    1.08
   4  -2   5   24.22    1.27
  -4   2  -5   22.10    1.53
   4  -2   5   23.63    1.46
   4   2   6    9.23    1.17
   4  -2   6   10.96    1.35
   4   2   6    9.69    1.20
   4  -2   6    9.18    1.02
  -4   2  -6    9.28    1.15
  -4  -2  -6    9.35    1.12
   4  -2   6   10.12    0.94
   4   2   6    9.28    0.80
   4  -2   6   11.15    1.27
   4   2   6    9.66    1.00
   4   2   7    3.35    0.68
   4  -2   7    2.14    0.78
   4   2   7    3.62    0.76
   4  -2   7   -0.50    0.94
   4   2   7    1.26    0.59
   4  -2   7    3.10    0.67
   4   2   8  245.64    5.16
   4  -2   8  234.98    5.34
   4   2   8  231.33    5.39
   4  -2   8  227.24    5.65
   4  -2   8  235.12    6.37
   4   2   8  224.05    6.25
   4   2   9    7.57    1.34
   4  -2   9    8.42    1.45
   4   2   9    9.43    1.18
   4  -2   9    7.99    1.19
   4  -2   9    8.96    1.24
   4   2   9    7.55    1.11
   4  -2  10    1.14    0.74
   4   2  10    1.86    0.82
   4   2  10    2.62    0.92
   4  -2  10    3.27    0.89
  -4  -4  11    0.09    0.72
  -4   4  10   10.59    1.80
  -4   4  10   11.62    1.65
  -4  -4  10   11.44    1.60
  -4   4   9    4.36    1.01
   4  -4  -9    5.42    0.82
  -4  -4   9    4.85    1.18
  -4  -4   9    4.27    0.92
  -4   4   8    1.87    0.82
  -4  -4   8    1.47    0.67
   4  -4  -8    2.06    0.62
   4  -4  -8    1.73    0.44
  -4  -4   8    1.68    0.67
   4   4  -7    0.18    0.44
  -4  -4   7    0.57    0.51
  -4  -4   7    0.49    0.43
   4  -4  -7    0.27    0.34
   4   4  -7    0.64    0.50
  -4   4   7    1.21    0.75
  -4  -4   7   -0.10    0.67
   4  -4  -7    0.23    0.41
  -4  -4   6   11.79    1.15
   4  -4  -6   11.50    1.12
  -4  -4   6   11.66    1.17
  -4  -4   6    9.45    1.23
   4   4  -6   11.43    1.15
   4   4  -6   11.95    1.17
   4  -4  -6   10.66    0.91
  -4   4   6   11.29    1.24
   4  -4  -6   11.91    1.23
   4  -4  -5    0.09    0.33
  -4  -4   5    0.20    0.35
   4   4  -5    0.95    0.44
  -4  -4   5    0.21    0.46
  -4   4   5   -0.34    0.49
   4  -4  -5    0.62    0.40
   4   4  -5    0.26    0.31
   4  -4  -5    0.15    0.24
  -4   4   5    0.76    0.52
   4  -4  -5    0.27    0.38
   4   4  -4    1.11    0.30
   4   4  -4    1.42    0.43
  -4  -4   4    1.36    0.58
   4  -4  -4    1.89    0.50
   4  -4  -4    0.81    0.39
  -4  -4   4    1.54    0.43
   4  -4  -4    1.27    0.43
   4   4  -3  312.38    4.61
   4   4  -3  282.38    3.59
  -4   4   3  286.34    4.86
   4  -4  -3  300.54    4.53
   4  -4  -3  306.03    4.55
  -4  -4   3  289.44    3.75
   4   4  -2   45.18    1.63
   4  -4  -2   42.71    1.59
  -4   4   2   39.70    1.62
  -4   4   2   44.09    1.74
   4  -4  -2   42.15    1.65
  -4  -4   2   45.00    1.20
   4  -4  -2   45.21    1.65
   4   4  -2   44.66    1.16
  -4   4   1   13.05    0.89
   4   4  -1   12.00    0.80
  -4   4   1   12.20    0.93
   4  -4  -1   11.65    0.83
  -4   4   0    1.55    0.45
   4  -4   0    2.14    0.49
  -4  -4   0    2.05    0.28
   4   4   0    2.21    0.37
   4   4   0    2.12    0.29
  -4   4   0    2.58    0.55
   4   4   1    0.54    0.30
  -4   4  -1    0.34    0.38
  -4  -4  -1    0.43    0.28
   4  -4   1    0.73    0.43
   4  -4   1    0.29    0.30
   4  -4   1    0.67    0.44
  -4  -4  -2  107.86    2.32
   4   4   2  111.29    2.42
   4  -4   2  110.40    2.89
   4  -4   2  111.31    1.97
  -4   4  -2  114.70    2.25
   4   4   2  111.13    2.13
   4   4   3   10.57    0.93
   4  -4   3   11.67    1.06
   4  -4   3   10.79    0.85
   4   4   3   11.54    0.86
  -4   4  -3   11.71    0.72
   4   4   3   11.38    0.44
   4  -4   4    4.37    0.61
   4   4   4    3.29    0.66
   4   4   4    4.31    0.36
   4   4   4    3.55    0.66
   4  -4   4    4.58    0.77
  -4   4  -4    4.18    0.44
   4  -4   4    5.53    0.74
  -4  -4  -4    3.69    0.60
   4   4   5    5.67    0.84
   4   4   5    6.17    0.54
   4  -4   5    5.64    0.68
  -4   4  -5    6.32    0.94
   4   4   5    6.29    0.90
   4  -4   5    4.42    0.83
  -4  -4  -5    5.20    0.74
   4  -4   5    5.99    0.83
  -4   4  -5    6.48    0.50
   4   4   5    5.85    0.72
  -4   4  -5    5.18    0.85
   4  -4   6   14.78    1.19
   4   4   6   16.23    1.01
  -4   4  -6   16.26    1.51
   4   4   6   14.07    1.42
   4  -4   6   15.25    1.55
   4  -4   6   15.42    1.36
   4   4   6   16.74    1.22
  -4   4  -6   14.52    0.65
  -4   4  -6   15.38    1.43
   4   4   6   14.82    1.40
  -4  -4  -6   15.62    1.39
   4   4   7   -0.44    0.69
   4  -4   7    0.69    0.48
   4   4   7   -0.68    0.49
   4  -4   7    0.42    0.66
   4   4   7   -0.03    0.42
   4   4   8    6.81    1.16
   4  -4   8    6.84    1.06
   4   4   8    7.57    1.01
   4  -4   8    7.45    1.05
   4  -4   8    6.69    1.19
   4   4   9   20.55    2.09
   4  -4   9   25.35    2.01
   4  -4   9   26.31    2.12
   4   4   9   24.84    1.87
   4  -4   9   25.23    2.28
   4  -4  10   -0.74    0.81
   4   4  10   -0.56    0.54
   4  -4  10   -0.03    0.59
   4   4  10   -1.35    0.93
  -4  -6  11    0.34    0.63
  -4   6  10    0.74    0.80
  -4   6  10    2.58    1.20
  -4  -6  10    2.43    0.91
  -4  -6  10    0.76    0.77
  -4  -6   9   15.53    1.87
  -4  -6   9   16.87    1.78
  -4   6   9   15.18    1.84
  -4   6   9   17.07    2.12
  -4  -6   8    3.48    1.02
  -4   6   8    3.07    1.04
   4  -6  -8    3.69    0.64
  -4   6   8    3.86    1.02
  -4  -6   8    2.20    0.71
   4  -6  -8    3.06    0.69
  -4  -6   7  200.13    5.69
  -4   6   7  203.64    5.60
  -4   6   7  202.12    5.97
   4   6  -7  201.74    5.05
   4  -6  -7  214.67    3.97
   4   6  -7  200.24    4.90
   4  -6  -7  201.10    4.72
  -4  -6   7  203.66    5.01
  -4  -6   7  204.69    5.09
  -4  -6   6   15.17    1.55
   4  -6  -6   17.84    1.09
   4  -6  -6   14.19    1.27
  -4  -6   6   17.30    1.36
  -4   6   6   16.46    1.53
   4   6  -6   17.55    1.42
  -4   6   6   15.68    1.64
   4   6  -6   18.30    1.43
  -4  -6   6   16.46    1.36
   4  -6  -6   17.40    1.51
   4  -6  -5   25.22    1.58
  -4  -6   5   23.52    1.76
  -4  -6   5   25.28    1.45
   4   6  -5   25.38    1.58
  -4   6   5   25.84    1.75
   4   6  -5   24.90    1.56
   4  -6  -5   24.27    1.13
  -4   6   5   23.86    1.81
   4  -6  -5   26.37    1.68
   4  -6  -4  155.95    3.30
  -4  -6   4  152.16    3.04
   4   6  -4  155.93    3.60
   4  -6  -4  153.05    3.68
  -4  -6   4  144.53    3.09
  -4  -6   3   39.54    1.30
  -4  -6   3   43.44    1.37
  -4   6   3   41.95    1.84
   4  -6  -3   41.62    1.69
   4   6  -3   42.81    1.74
   4  -6  -3   41.53    1.80
   4  -6  -2 2096.19   11.73
   4  -6  -2 2049.54   12.09
   4   6  -2 2037.28   10.90
   4   6  -2 2088.99    7.04
  -4   6   2 2010.98   11.85
   4  -6  -2 2052.22   11.18
  -4  -6   2 2123.56    7.41
  -4   6   2 2046.64   12.56
   4   6  -1   10.57    0.76
  -4   6   1   10.75    0.89
   4  -6  -1    9.95    0.86
  -4  -6   1    9.95    0.78
  -4   6   1   10.28    0.92
  -4  -6   1   10.89    0.54
   4   6   0    5.64    0.37
  -4  -6   0    5.24    0.28
   4   6   0    4.85    0.46
   4   6   0    4.22    0.28
  -4  -6   0    5.02    0.51
  -4   6   0    5.59    0.62
  -4  -6   0    5.28    0.37
   4  -6   0    4.56    0.66
   4  -6   1    0.46    0.35
   4  -6   1   -0.26    0.40
   4   6   1    0.21    0.23
  -4   6  -1   -0.04    0.33
   4   6   1    0.39    0.25
   4   6   1    0.10    0.14
   4  -6   1    0.27    0.39
   4   6   2   -0.04    0.24
   4  -6   2    0.04    0.25
   4   6   2   -0.28    0.29
   4   6   2    0.26    0.30
  -4   6  -2    0.00    0.32
   4  -6   2   -0.34    0.37
  -4   6  -3 1649.67    8.80
   4  -6   3 1699.73   12.95
   4   6   3 1664.13   10.59
   4  -6   3 1717.93   10.19
   4   6   3 1674.53   10.54
  -4  -6  -4    1.22    0.40
  -4   6  -4    0.77    0.27
   4   6   4    0.50    0.39
  -4   6  -4    1.57    0.60
   4  -6   4    0.78    0.41
   4   6   4    1.30    0.45
   4  -6   4    1.24    0.47
   4  -6   4    1.51    0.51
   4   6   5    0.95    0.52
  -4   6  -5    1.55    0.60
  -4   6  -5    0.82    0.25
   4  -6   5    0.35    0.40
   4  -6   5    1.09    0.48
  -4  -6  -5    1.57    0.53
   4   6   5    0.36    0.32
   4  -6   5    0.40    0.39
   4   6   5    0.55    0.37
   4   6   6    0.33    0.45
  -4   6  -6    0.42    0.40
   4  -6   6   -0.09    0.52
   4  -6   6    1.06    0.68
  -4   6  -6    0.82    0.58
   4   6   6    0.02    0.45
  -4  -6  -6    0.78    0.42
  -4   6  -6    0.68    0.26
   4  -6   6    0.80    0.47
   4   6   6    0.69    0.38
   4   6   7    5.94    1.08
   4  -6   7    8.18    1.16
   4  -6   7   10.37    1.23
   4  -6   7    8.22    1.04
   4   6   7    8.84    0.98
  -4   6  -7    8.67    0.59
   4  -6   8   33.61    2.48
   4   6   8   34.50    2.01
   4  -6   8   38.24    2.49
   4  -6   8   37.80    2.28
   4   6   8   36.22    2.58
   4   6   9   -0.20    0.71
   4  -6   9    0.31    0.82
   4  -6   9    0.02    0.62
   4   6   9    0.22    0.42
   4  -6   9    0.46    0.56
   4  -6  10   10.71    1.70
   4  -6  10   10.69    1.52
   4   6  10    9.53    1.67
  -4  -8  11    0.70    0.68
  -4   8  10    2.46    0.91
  -4  -8  10    4.42    1.16
  -4   8  10    3.92    1.32
  -4  -8  10    3.07    0.97
  -4  -8   9    2.50    0.93
  -4   8   9    1.28    0.80
  -4   8   9    2.78    0.96
  -4  -8   9    1.18    0.66
  -4  -8   8   40.66    2.88
   4  -8  -8   37.17    2.13
  -4   8   8   37.37    2.87
  -4   8   8   41.25    2.84
  -4  -8   8   41.15    2.45
  -4  -8   7    4.99    1.04
  -4  -8   7    7.06    0.99
  -4   8   7    6.94    1.16
   4  -8  -7    7.24    0.99
   4  -8  -7    7.18    0.70
  -4   8   7    7.84    1.40
  -4  -8   7    5.97    0.97
  -4  -8   6   78.06    3.31
  -4  -8   6   82.95    2.93
  -4   8   6   74.00    3.52
   4  -8  -6   79.52    2.93
   4   8  -6   79.22    3.11
   4  -8  -6   81.49    2.05
   4   8  -6   76.91    2.98
  -4   8   6   78.61    3.35
  -4  -8   6   80.13    2.83
   4  -8  -6   80.77    3.22
   4  -8  -5   11.06    1.12
  -4  -8   5   11.10    1.25
  -4   8   5   10.40    1.36
   4  -8  -5   11.39    0.71
   4   8  -5   12.08    1.15
   4  -8  -5   11.77    1.17
  -4  -8   5   10.31    0.97
  -4   8   5   10.63    1.21
   4   8  -5   13.61    1.18
   4   8  -4    5.80    0.76
  -4  -8   4    5.61    0.62
  -4   8   4    7.51    0.89
  -4  -8   4    5.81    0.65
  -4   8   4    4.97    0.92
   4  -8  -4    6.74    0.86
   4   8  -3   -0.03    0.30
  -4   8   3    0.25    0.41
  -4  -8   3    0.79    0.29
   4  -8  -3    0.07    0.33
   4  -8  -3    0.00    0.39
  -4  -8   3   -0.03    0.24
   4   8  -2    3.33    0.52
  -4  -8   2    3.63    0.30
   4  -8  -2    3.07    0.51
   4  -8  -2    3.58    0.61
   4  -8  -2    4.09    0.69
  -4   8   2    3.66    0.61
  -4  -8   2    4.12    0.32
  -4  -8   1    0.19    0.25
  -4   8   1   -0.18    0.32
   4  -8  -1    0.07    0.41
  -4  -8   1   -0.08    0.29
   4   8  -1    0.21    0.27
   4  -8   0    7.83    0.86
   4   8   0    7.29    0.51
   4   8   0    7.27    0.54
   4   8   0    6.60    0.33
  -4  -8   0    6.39    0.53
  -4   8   0    7.80    0.76
  -4  -8   0    8.10    0.62
   4   8   0    7.21    0.33
  -4  -8  -1    9.98    0.55
   4   8   1    9.34    0.55
   4  -8   1    9.40    0.94
   4   8   1   10.44    0.74
   4  -8   1   10.57    0.79
  -4   8  -1   11.30    0.87
   4   8   1   10.34    0.47
   4  -8   1    9.21    0.94
   4   8   1   10.04    0.57
   4   8   2   25.77    1.19
  -4   8  -2   27.25    1.28
   4  -8   2   26.87    1.63
   4   8   2   27.97    1.39
   4  -8   2   28.64    1.71
   4   8   2   25.72    1.16
   4   8   2   29.47    1.00
   4   8   3  176.33    3.49
  -4   8  -3  183.38    4.11
   4  -8   3  181.65    3.58
   4  -8   3  172.89    4.31
  -4   8  -3  180.55    3.16
   4   8   3  181.03    3.48
   4   8   4    2.47    0.58
   4   8   4    2.11    0.54
  -4   8  -4    1.86    0.59
   4  -8   4    1.70    0.50
   4  -8   4    2.56    0.58
  -4   8  -4    2.61    0.44
   4  -8   4    2.48    0.59
  -4  -8  -4    2.25    0.40
   4  -8   4    2.60    0.69
   4   8   5   -0.07    0.46
  -4   8  -5    0.68    0.52
   4   8   5    0.16    0.32
   4  -8   5    0.83    0.48
   4   8   5    0.31    0.14
  -4   8  -5    0.52    0.28
  -4  -8  -5    0.62    0.34
   4  -8   5    0.13    0.42
   4  -8   5    0.56    0.48
   4   8   6    7.24    1.09
  -4   8  -6    7.14    1.07
   4   8   6    6.68    0.74
   4   8   6    5.69    0.99
   4  -8   6    7.18    1.15
  -4   8  -6    6.92    0.64
   4  -8   6    7.78    1.09
   4  -8   6    6.13    0.89
  -4  -8  -6    6.01    0.89
   4   8   7    0.85    0.51
  -4   8  -7    2.31    0.84
   4   8   7    1.29    0.44
  -4  -8  -7    0.72    0.48
   4  -8   7    1.87    0.64
   4  -8   7    0.51    0.50
  -4   8  -7    1.18    0.31
  -4   8  -8    5.77    0.53
   4  -8   8    6.04    1.10
   4   8   8    4.59    0.76
   4  -8   8    4.86    1.04
   4  -8   8    5.05    0.93
   4   8   8    6.13    1.14
   4  -8   9    5.62    1.08
   4   8   9    6.51    0.94
   4  -8   9    5.80    1.13
   4  -8   9    5.56    1.09
   4   8   9    5.52    1.22
   4  -8  10   -0.65    0.78
   4  -8  10   -0.32    0.57
  -4 -10  11    1.58    0.86
  -4 -10  10   -0.27    0.96
  -4  10  10   -0.13    0.92
  -4  10  10   -1.09    0.88
  -4 -10  10    1.63    1.03
  -4 -10   9    1.84    1.01
  -4  10   9    0.70    0.79
  -4 -10   9    0.43    0.58
  -4  10   8   -1.46    0.81
  -4 -10   8    0.94    0.75
  -4  10   8   -0.49    0.90
   4 -10  -8    0.79    0.46
  -4 -10   8    0.02    0.49
  -4 -10   7   28.23    1.95
   4 -10  -7   27.38    1.81
  -4  10   7   23.24    2.26
  -4 -10   7   26.01    2.19
  -4  10   7   26.54    2.20
  -4 -10   7   27.90    1.81
  -4 -10   6    4.88    0.79
   4 -10  -6    4.01    0.82
  -4 -10   6    4.31    0.73
  -4  10   6    3.21    0.83
   4 -10  -6    3.39    0.68
   4  10  -6    3.96    0.73
  -4 -10   6    3.75    0.95
   4  10  -6    3.53    0.71
   4 -10  -6    3.81    0.42
  -4  10   6    4.15    1.05
   4  10  -5   16.93    1.36
  -4 -10   5   15.70    1.48
  -4 -10   5   14.51    1.15
  -4  10   5   15.60    1.32
   4 -10  -5   15.23    0.68
  -4  10   5   14.33    1.40
   4  10  -5   16.15    1.37
   4 -10  -5   16.57    1.41
  -4  10   5   18.16    1.75
  -4 -10   4   87.02    2.35
  -4 -10   4   89.07    3.07
  -4  10   4   87.62    3.42
   4 -10  -4   83.68    1.36
  -4  10   4   88.85    2.95
   4  10  -4   84.72    2.89
  -4 -10   4   87.96    2.23
   4 -10  -4   90.11    3.03
   4  10  -4   91.27    2.86
  -4 -10   3   -0.09    0.23
   4 -10  -3   -0.08    0.38
   4  10  -3    0.05    0.32
  -4 -10   3    0.14    0.23
  -4  10   3   -0.32    0.38
   4 -10  -3   -0.34    0.43
  -4  10   2  151.07    3.49
  -4 -10   2  141.22    1.82
   4 -10  -2  153.00    3.82
   4 -10  -2  148.98    3.53
  -4 -10   2  153.26    3.05
  -4 -10   2  152.30    1.61
   4  10  -2  143.39    3.06
   4  10  -1    8.35    0.70
  -4 -10   1    8.01    0.74
  -4  10   1    8.41    0.85
   4 -10  -1    8.64    0.96
   4  10  -1    9.66    0.75
  -4 -10   1    8.88    0.71
   4  10   0   17.67    0.88
  -4 -10   0   19.04    0.94
  -4 -10   0   17.61    0.95
   4 -10   0   19.13    1.40
  -4  10   0   18.71    1.15
   4  10   0   16.80    0.52
   4 -10   0   18.35    0.94
   4  10   0   16.90    0.93
   4  10   1    7.25    0.51
   4 -10   1    7.78    0.97
  -4 -10  -1    7.36    0.52
   4  10   1    7.75    0.71
  -4  10  -1    7.49    0.75
   4 -10   1    7.27    0.68
   4  10   1    8.74    0.50
   4  10   1    7.61    0.52
  -4  10  -1    7.52    0.98
  -4 -10  -1    7.45    0.73
   4  10   1    7.48    0.36
   4  10   2    0.18    0.28
   4 -10   2    0.14    0.47
  -4 -10  -2   -0.02    0.11
   4  10   2    0.03    0.39
  -4  10  -2   -0.04    0.32
  -4  10  -2   -0.46    0.52
   4  10   2    0.01    0.26
   4 -10   2   -0.09    0.49
  -4  10  -3  167.71    4.13
   4 -10   3  174.66    4.53
   4  10   3  169.82    3.44
   4  10   3  167.95    3.42
   4 -10   3  165.06    3.76
  -4  10  -3  169.28    3.33
   4 -10   3  167.46    4.60
   4  10   3  176.94    4.06
   4 -10   4   10.54    1.07
   4 -10   4    9.56    1.16
  -4  10  -4   10.31    1.12
  -4  10  -4   10.59    0.88
  -4 -10  -4    8.81    0.80
   4 -10   4    9.18    0.96
   4  10   4   10.00    1.01
   4  10   4    9.25    0.97
   4 -10   4    9.55    1.02
   4  10   4    8.75    1.18
   4  10   5   16.63    1.38
  -4  10  -5   18.16    1.54
   4  10   5   17.73    0.80
   4 -10   5   18.04    1.67
  -4  10  -5   17.42    1.08
   4  10   5   17.46    1.44
   4 -10   5   17.44    1.33
  -4 -10  -5   17.02    1.23
   4 -10   5   15.71    1.39
   4  10   5   16.56    1.59
   4  10   6    3.34    0.77
  -4  10  -6    3.41    0.80
   4  10   6    3.37    0.76
   4  10   6    3.72    0.34
   4 -10   6    4.05    0.78
   4 -10   6    4.38    0.97
   4  10   6    4.28    0.58
  -4  10  -6    4.39    0.60
   4 -10   6    3.17    0.73
  -4 -10  -6    3.64    0.74
   4  10   7    0.86    0.58
   4 -10   7    0.84    0.57
  -4  10  -7   -1.00    0.72
  -4  10  -7   -0.03    0.25
   4  10   7   -0.22    0.35
   4 -10   7   -0.31    0.51
  -4 -10  -7    0.28    0.43
   4 -10   8   12.41    1.49
   4 -10   8   12.03    1.42
   4  10   8   10.26    1.02
   4 -10   8   11.15    1.51
   4  10   8   10.59    1.51
   4 -10   9   -0.30    0.68
   4 -10   9    0.80    0.60
   4 -10   9   -0.01    0.59
   4  10   9    0.32    0.64
   4 -10  10    2.98    1.08
   4 -10  10   -0.79    0.75
  -4 -12  11   -0.17    0.63
  -4 -12  10    0.53    0.79
  -4 -12  10    0.18    0.75
  -4 -12   9   -0.65    0.83
  -4  12   9    1.31    0.96
  -4  12   9    0.71    0.70
  -4 -12   9    1.66    0.69
  -4  12   8    0.57    0.70
   4 -12  -8    0.05    0.39
  -4  12   8   -1.15    0.87
  -4 -12   8    1.02    0.72
  -4 -12   8    0.47    0.54
  -4 -12   7    1.30    0.64
  -4 -12   7    1.38    0.59
  -4  12   7   -0.02    0.70
  -4  12   7   -0.59    0.84
   4 -12  -7    0.77    0.43
   4 -12  -7    0.84    0.53
  -4 -12   7    0.50    0.59
  -4  12   6    0.48    0.73
   4 -12  -6    1.69    0.49
   4 -12  -6    1.93    0.47
  -4  12   6    1.56    0.54
  -4 -12   6    2.13    0.62
  -4  12   6    1.39    0.67
  -4 -12   6    2.24    0.77
  -4 -12   6    1.39    0.45
  -4  12   5   11.82    1.49
   4  12  -5   12.62    1.23
  -4 -12   5   12.61    1.29
   4  12  -5   14.25    1.35
  -4 -12   5   11.45    1.01
   4 -12  -5   11.89    1.25
  -4  12   5   12.48    1.25
   4 -12  -5   11.72    1.06
  -4 -12   4    3.20    0.46
  -4  12   4    3.83    0.73
  -4 -12   4    3.54    0.56
   4  12  -4    3.27    0.56
   4  12  -4    3.13    0.64
  -4 -12   4    2.77    0.69
   4 -12  -4    3.37    0.67
  -4  12   4    2.62    0.75
   4  12  -3  366.54    5.55
  -4  12   3  361.63    5.86
  -4  12   3  358.46    6.80
  -4 -12   3  354.04    4.06
  -4 -12   3  385.88    6.09
   4 -12  -3  362.44    6.56
   4 -12  -3  355.84    5.90
  -4 -12   3  352.01    5.58
  -4 -12   3  371.81    3.57
   4  12  -2  226.81    4.03
   4 -12  -2  229.95    5.06
  -4  12   2  229.91    4.47
   4 -12  -2  231.04    2.34
  -4 -12   2  233.41    4.09
   4 -12  -2  232.40    4.62
  -4 -12   2  229.06    1.92
  -4 -12   1  371.08    4.90
   4 -12  -1  378.23    3.65
  -4  12   1  366.65    5.42
   4 -12  -1  371.75    6.31
   4  12  -1  386.52    4.92
   4  12  -1  368.46    4.65
   4  12   0    4.34    0.53
   4  12   0    3.00    0.53
  -4 -12   0    3.97    0.62
  -4 -12   0    4.48    0.52
  -4  12   0    3.71    0.59
   4 -12   0    3.62    0.46
   4 -12   0    3.79    0.71
   4  12   1   24.59    1.39
   4  12   1   24.18    0.96
  -4 -12  -1   22.94    0.95
  -4  12  -1   22.39    1.65
  -4  12  -1   24.20    1.38
  -4 -12  -1   22.39    1.29
   4 -12   1   23.57    1.70
  -4  12  -2    3.62    0.63
   4 -12   2    2.69    0.64
  -4  12  -2    2.15    0.66
  -4 -12  -2    2.12    0.26
   4  12   2    1.39    0.47
   4  12   2    2.80    0.50
   4 -12   2    2.82    0.69
   4  12   3    2.21    0.45
  -4  12  -3    2.85    0.53
  -4  12  -3    2.45    0.70
   4 -12   3    2.04    0.61
   4 -12   3    2.79    0.67
   4 -12   3    2.39    0.59
   4 -12   3    2.30    0.57
   4  12   3    2.97    0.76
   4 -12   3    3.13    0.80
   4  12   3    2.24    0.50
   4  12   4    9.07    0.96
  -4  12  -4    8.36    1.09
  -4  12  -4   10.09    0.90
   4 -12   4    8.44    1.14
   4 -12   4    8.27    1.00
   4 -12   4    8.96    1.02
  -4 -12  -4    8.16    0.74
   4  12   4    9.64    1.17
   4  12   4    8.20    0.92
   4 -12   4    9.07    1.03
   4  12   5    5.14    0.89
  -4  12  -5    6.17    0.97
   4  12   5    7.10    0.63
   4 -12   5    6.34    0.91
   4 -12   5    6.40    1.08
  -4  12  -5    6.06    0.74
  -4 -12  -5    6.51    0.77
   4 -12   5    6.80    0.99
   4  12   5    6.62    1.13
   4  12   5    5.42    0.84
   4 -12   6    0.64    0.55
  -4  12  -6    1.07    0.67
   4  12   6   -0.23    0.71
  -4  12  -6    0.38    0.33
   4  12   6    0.15    0.26
  -4 -12  -6    0.14    0.34
   4  12   6    0.19    0.22
   4  12   6    0.29    0.55
   4 -12   6   -0.40    0.56
  -4  12  -7    0.80    0.61
   4 -12   7    1.02    0.61
   4 -12   7    1.42    0.73
  -4 -12  -7    0.90    0.54
  -4  12  -7    1.45    0.44
   4  12   7    1.33    0.39
   4  12   7    1.91    0.74
   4  12   7    2.06    0.96
   4 -12   8    7.03    1.20
  -4  12  -8    7.49    1.30
   4  12   8    7.64    0.85
   4 -12   8    7.12    1.19
   4 -12   8    8.79    1.37
   4  12   8   10.06    1.72
   4  12   8    9.07    1.45
   4 -12   9   16.57    1.91
   4 -12   9   15.84    1.80
   4  12   9   14.56    1.85
   4 -12   9   18.45    1.96
   4  12   9   13.20    2.18
   4 -12  10    2.54    1.02
   4 -12  10    1.66    0.82
  -4 -14  11   16.32    1.97
  -4 -14  10    1.04    1.10
  -4 -14  10    0.18    0.59
  -4  14   9    9.13    1.79
  -4 -14   9    5.79    1.44
  -4  14   9   10.30    1.73
  -4 -14   9    7.17    1.19
  -4 -14   8    1.10    0.89
   4 -14  -8    0.12    0.39
  -4  14   8    0.18    0.79
  -4  14   8    0.02    0.70
  -4 -14   8    0.33    0.51
   4 -14  -7   10.88    1.19
  -4 -14   7   11.55    1.34
  -4  14   7   11.89    1.65
  -4  14   7   11.91    1.76
  -4 -14   7   10.47    1.51
  -4 -14   7   12.19    1.26
   4  14  -6    0.48    0.49
  -4 -14   6    0.87    0.44
  -4 -14   6    0.72    0.44
  -4  14   6    1.59    0.59
  -4 -14   6   -0.17    0.67
   4 -14  -6    1.72    0.51
  -4  14   6    1.63    0.91
   4  14  -5    4.63    0.83
   4 -14  -5    6.24    0.95
   4  14  -5    4.92    0.88
  -4  14   5    4.60    0.89
  -4  14   5    4.40    1.03
  -4 -14   5    5.88    1.10
  -4 -14   5    4.90    0.69
   4 -14  -5    3.91    0.68
  -4 -14   4   52.03    1.93
  -4 -14   4   57.81    2.63
   4  14  -4   52.51    2.34
   4 -14  -4   52.32    2.14
  -4  14   4   53.66    2.93
  -4  14   4   52.50    2.45
  -4 -14   4   51.36    2.51
   4 -14  -4   53.43    2.83
   4  14  -4   57.00    2.54
   4 -14  -4   52.76    2.48
  -4 -14   4   52.70    1.66
   4 -14  -3   27.81    1.56
  -4  14   3   27.34    2.02
  -4 -14   3   27.52    1.17
  -4  14   3   29.53    1.75
   4  14  -3   28.99    1.65
  -4 -14   3   28.17    1.75
   4 -14  -3   28.51    1.98
   4 -14  -3   26.28    1.70
  -4 -14   3   28.79    1.73
  -4 -14   3   29.47    1.00
  -4  14   2  572.48    7.36
   4  14  -2  569.74    3.34
   4 -14  -2  592.51    4.05
   4 -14  -2  587.40    6.98
  -4 -14   2  582.60    7.16
   4 -14  -2  589.67    8.53
   4 -14  -2  579.96    7.68
   4  14  -2  605.18    6.85
  -4 -14   2  607.66    7.17
  -4 -14   2  572.44    3.18
   4 -14  -1   31.03    1.99
   4  14  -1   27.72    0.72
   4  14  -1   30.40    1.46
   4 -14  -1   30.67    1.14
  -4 -14   1   30.97    1.59
   4  14  -1   35.51    1.69
  -4  14   1   29.94    1.67
   4  14   0   35.74    1.43
  -4 -14   0   35.82    1.68
  -4  14   0   35.34    1.78
  -4 -14   0   35.61    1.46
   4 -14   0   34.18    1.42
   4 -14   0   37.85    2.21
   4  14   0   37.75    1.73
  -4 -14   0   34.66    0.90
  -4 -14  -1    0.33    0.23
   4 -14   1   -0.15    0.46
  -4 -14  -1    0.18    0.21
   4  14   1    0.01    0.39
  -4  14  -1    0.03    0.30
  -4  14  -1    0.38    0.56
  -4 -14  -1    0.14    0.35
  -4 -14  -2    8.96    0.78
  -4  14  -2    9.18    0.96
  -4  14  -2    7.19    1.02
   4  14   2    7.73    0.97
  -4 -14  -2    8.00    0.53
   4 -14   2    9.92    1.20
   4  14   2    9.17    0.79
   4 -14   2    8.85    0.95
   4 -14   3  965.35   11.27
  -4  14  -3  940.98   10.66
   4 -14   3  938.91    9.74
   4  14   3  954.26   10.38
  -4  14  -3  945.66    9.01
   4 -14   3  966.44    9.38
   4 -14   3  962.45    9.85
   4  14   3  948.95    8.60
   4 -14   3  990.06   12.12
   4  14   4   12.23    1.14
  -4  14  -4   11.62    1.28
   4 -14   4   14.25    1.60
   4 -14   4   13.10    1.46
   4 -14   4   12.43    1.28
  -4  14  -4   12.16    1.05
   4 -14   4   12.11    1.23
   4 -14   4   13.88    1.26
   4  14   4   11.83    1.37
   4  14   4   12.22    1.17
   4  14   5   34.60    2.03
   4 -14   5   34.68    2.10
   4 -14   5   36.03    2.56
   4  14   5   34.54    1.44
   4  14   5   33.19    2.02
   4  14   5   28.97    2.24
  -4  14  -5   34.69    1.77
  -4  14  -5   36.90    2.26
   4 -14   5   35.98    2.18
  -4 -14  -5   30.56    1.56
   4 -14   6    0.73    0.55
  -4  14  -6    2.28    0.79
  -4  14  -6    1.40    0.49
   4  14   6    1.62    0.34
   4 -14   6    1.54    0.66
   4  14   6    1.79    0.77
  -4 -14  -6    1.63    0.46
   4  14   6    1.25    0.32
   4  14   6    2.16    0.84
   4  14   7    1.41    0.96
  -4  14  -7    3.18    0.95
  -4  14  -7    3.36    0.64
   4 -14   7    3.36    0.86
   4  14   7    2.92    0.52
  -4 -14  -7    2.36    0.61
   4  14   7    3.88    0.98
   4 -14   7    3.04    0.83
  -4  14  -8   64.49    3.39
   4  14   8   61.76    4.06
   4 -14   8   67.50    3.55
   4  14   8   58.97    3.38
   4 -14   8   66.95    3.39
   4 -14   9   27.65    2.41
   4  14   9   22.13    2.68
   4 -14   9   24.08    2.23
   4  14   9   28.77    2.61
   4 -14  10   -0.36    0.64
  -4 -16  10    0.56    0.59
  -4  16   9    1.35    0.99
  -4 -16   9    2.43    0.98
  -4 -16   9    0.69    0.69
  -4 -16   8    2.09    0.64
  -4 -16   8    4.61    1.23
  -4  16   8    2.40    1.19
  -4 -16   7    1.25    0.39
   4 -16  -7    1.61    0.52
  -4 -16   7    1.39    0.59
  -4  16   7   -0.70    0.78
  -4 -16   7    2.18    0.94
  -4  16   7    1.10    0.87
  -4 -16   6    1.04    0.41
  -4 -16   6    1.37    0.59
  -4  16   6    1.26    0.69
  -4  16   6   -0.12    0.72
  -4 -16   6    0.20    0.70
   4  16  -6    0.69    0.43
  -4 -16   5    1.94    0.52
  -4  16   5    1.90    0.68
  -4  16   5    3.56    0.80
   4  16  -5    3.00    0.63
  -4 -16   5    1.88    0.69
  -4 -16   5    2.31    0.81
  -4 -16   4    0.69    0.58
  -4 -16   4    0.74    0.25
  -4 -16   4    1.28    0.67
   4  16  -4    1.18    0.46
  -4  16   4    0.58    0.41
  -4 -16   4    1.59    0.46
   4  16  -4    1.33    0.56
   4  16  -4    1.28    0.41
  -4  16   4    1.58    0.72
   4 -16  -4    0.80    0.55
   4 -16  -4    1.80    0.61
  -4  16   3   67.67    3.30
   4 -16  -3   71.08    3.24
  -4 -16   3   74.04    2.87
  -4 -16   3   70.37    2.80
  -4  16   3   66.36    2.72
   4  16  -3   67.82    2.08
   4  16  -3   69.93    1.55
   4 -16  -3   66.43    2.76
   4  16  -3   70.16    2.66
   4  16  -3   72.70    2.79
  -4 -16   3   63.96    1.81
  -4 -16   3   70.12    1.56
  -4  16   2   14.32    1.52
   4 -16  -2   14.64    1.30
   4  16  -2   14.54    0.62
  -4  16   2   14.73    1.27
  -4 -16   2   14.35    1.24
   4 -16  -2   15.46    1.53
   4  16  -2   16.48    0.87
   4 -16  -2   14.85    0.72
   4  16  -2   15.70    1.20
  -4 -16   2   16.31    1.32
   4  16  -1   66.43    2.26
   4  16  -1   61.91    1.32
   4 -16  -1   69.32    3.10
  -4  16   1   64.79    2.54
   4  16  -1   52.94    2.25
   4  16  -1   66.54    1.30
  -4 -16   1   57.42    0.97
  -4 -16   1   66.31    2.48
   4 -16  -1   69.16    1.85
  -4  16   1   64.05    3.06
  -4  16   0    0.79    0.59
   4  16   0    0.98    0.54
   4 -16   0    0.86    0.44
  -4 -16   0    0.40    0.39
  -4  16   0    2.52    0.76
  -4 -16   0    0.73    0.19
  -4  16   0    1.26    0.51
   4 -16   1    6.88    1.05
   4  16   1    7.03    0.90
  -4  16  -1    6.56    0.88
  -4  16  -1    5.37    0.96
  -4 -16  -1    5.63    0.59
  -4 -16  -1    6.69    0.83
  -4  16  -1    5.74    1.12
  -4 -16  -1    5.83    0.54
   4  16   2   18.01    1.11
   4  16   2   19.92    1.56
  -4  16  -2   17.93    1.56
  -4  16  -2   17.73    1.35
  -4 -16  -2   18.58    1.48
   4 -16   2   16.44    1.26
  -4 -16  -2   17.42    0.86
   4 -16   2   17.64    1.68
  -4 -16  -2   17.62    1.09
   4 -16   3   -0.01    0.47
   4 -16   3    1.04    0.62
  -4 -16  -3    0.60    0.41
  -4  16  -3    0.42    0.62
  -4  16  -3    0.47    0.44
   4 -16   3    0.09    0.48
   4 -16   3    0.65    0.47
   4  16   3    0.60    0.63
   4 -16   3    0.03    0.51
   4  16   3   -0.31    0.42
  -4 -16  -3    0.20    0.14
  -4  16  -4  112.50    3.88
   4 -16   4  111.40    3.68
   4  16   4  108.74    4.00
   4 -16   4  113.31    4.21
  -4  16  -4  120.05    3.42
   4 -16   4  119.50    3.61
   4 -16   4  108.88    3.73
   4  16   4  114.37    3.46
   4 -16   4  111.22    4.52
   4 -16   5   -0.23    0.50
  -4  16  -5    1.02    0.44
   4  16   5    1.30    0.62
  -4  16  -5   -0.30    0.51
   4  16   5    0.12    0.26
   4 -16   5    0.35    0.56
   4 -16   5    0.55    0.62
   4  16   5   -0.14    0.59
  -4 -16  -5    0.22    0.33
   4  16   5    0.19    0.48
  -4  16  -6    2.55    0.52
   4  16   6    1.06    0.60
   4  16   6    1.72    0.80
  -4  16  -6    1.82    0.62
   4 -16   6    1.39    0.68
   4  16   6    1.56    0.38
   4  16   6    1.28    0.24
  -4 -16  -6    2.71    0.57
   4 -16   6    1.72    0.58
  -4  16  -7   19.64    1.83
  -4  16  -7   15.31    1.31
   4 -16   7   16.35    1.73
   4 -16   7   16.53    1.70
  -4 -16  -7   16.05    1.40
   4  16   7   16.12    0.98
   4  16   7   17.05    2.08
   4  16   7   15.48    1.70
  -4  16  -8    1.21    0.71
   4  16   8    0.47    0.86
   4 -16   8    2.16    0.95
   4 -16   8    1.67    0.79
   4  16   8    0.56    0.63
   4 -16   9    3.17    0.99
   4 -16   9    2.53    1.05
   4  16   9    2.89    1.16
   4  16   9    4.04    1.13
  -4 -18  10    5.08    1.10
  -4 -18   9    0.77    0.86
  -4 -18   9    1.71    0.76
  -4 -18   8    4.26    0.86
  -4 -18   8    3.43    1.15
  -4  18   8    5.29    1.50
   4 -18  -7   11.99    1.30
  -4 -18   7   11.13    1.36
  -4 -18   7   10.26    1.07
  -4  18   7   14.15    2.06
  -4 -18   7    9.50    1.51
  -4  18   7    9.50    1.27
  -4 -18   6   18.29    1.58
  -4  18   6   15.22    1.60
  -4 -18   6   15.79    1.61
  -4  18   6   15.87    2.04
  -4 -18   6   16.86    1.27
  -4  18   5    2.20    0.73
   4  18  -5    0.10    0.43
  -4  18   5    0.97    0.80
  -4 -18   5    1.31    0.53
  -4 -18   5    1.48    0.80
  -4 -18   5    0.04    0.69
  -4  18   4   95.24    4.29
  -4  18   4   95.45    3.53
   4  18  -4  104.11    3.72
   4 -18  -4   98.70    3.59
  -4 -18   4   98.56    3.69
  -4 -18   4   94.80    2.69
   4  18  -4  100.68    2.92
  -4 -18   4   96.33    3.70
   4  18  -4   99.53    3.52
  -4 -18   4  101.16    2.29
  -4 -18   3   28.53    1.01
   4  18  -3   27.97    1.75
  -4  18   3   25.66    2.21
   4  18  -3   27.44    1.02
  -4  18   3   28.88    1.91
  -4 -18   3   26.72    1.84
   4  18  -3   28.55    1.83
   4 -18  -3   27.42    1.85
  -4 -18   3   25.93    1.81
   4  18  -3   27.53    1.35
   4 -18  -3   26.58    2.11
   4  18  -2    7.09    0.48
  -4  18   2    6.21    1.08
  -4 -18   2    7.05    0.96
  -4 -18   2    6.40    0.91
   4  18  -2    7.66    0.91
   4  18  -2    7.42    0.59
   4 -18  -2    6.58    1.09
  -4  18   2    7.66    0.97
   4 -18  -2    8.41    1.08
  -4 -18   1    4.38    0.79
   4  18  -1    3.77    0.41
   4 -18  -1    3.53    0.81
  -4  18   1    3.66    0.74
  -4 -18   1    3.56    0.67
  -4 -18   1    3.55    0.30
  -4  18   1    3.83    0.99
   4 -18  -1    3.67    0.50
   4  18  -1    3.03    0.71
  -4  18   0    7.85    1.25
  -4 -18   0    7.95    0.97
   4  18   0    8.97    1.09
  -4 -18   0    8.28    0.53
   4 -18   0    8.46    1.18
  -4  18   0    8.47    1.03
  -4  18   0    8.29    1.17
  -4  18  -1    5.66    0.84
   4  18   1    4.96    0.88
  -4 -18  -1    5.71    0.88
  -4  18  -1    5.83    1.02
   4 -18   1    5.28    0.95
   4 -18   1    6.08    0.79
  -4 -18  -1    5.35    0.55
  -4  18  -1    5.06    1.08
  -4 -18  -2    0.86    0.34
   4 -18   2    0.54    0.60
   4  18   2    1.74    0.70
  -4  18  -2    1.20    0.42
  -4  18  -2    1.32    0.66
   4 -18   2    0.75    0.43
   4 -18   2    0.96    0.52
  -4 -18  -2    1.32    0.62
  -4 -18  -2    1.03    0.28
  -4 -18  -3  325.91    5.36
   4 -18   3  331.46    6.34
   4  18   3  339.55    6.90
  -4  18  -3  336.44    6.81
   4 -18   3  324.54    5.69
  -4  18  -3  332.06    6.04
  -4 -18  -3  320.27    3.26
   4  18   3  318.69    5.45
   4 -18   3  334.92    6.31
   4 -18   3  334.80    7.65
   4  18   4    3.06    0.89
  -4  18  -4    4.29    0.88
   4 -18   4    3.36    0.80
   4 -18   4    4.08    0.77
  -4  18  -4    4.51    0.83
   4 -18   4    5.33    1.04
   4 -18   4    4.50    0.93
   4  18   4    4.64    0.80
   4  18   5    8.31    1.32
  -4  18  -5   10.11    1.32
   4  18   5    9.68    0.94
  -4  18  -5    8.23    1.05
   4  18   5    8.82    1.16
   4 -18   5   11.24    1.36
   4  18   5    8.35    1.06
   4 -18   5    9.56    1.28
  -4  18  -6    6.25    1.09
   4 -18   6    8.32    1.23
  -4  18  -6    7.50    0.99
   4  18   6    5.90    1.33
   4  18   6    5.37    0.49
   4  18   6    6.32    0.75
   4 -18   6    9.23    1.29
   4  18   6    5.03    0.99
  -4 -18  -6    6.64    0.82
  -4  18  -7    1.13    0.69
   4 -18   7    1.39    0.66
  -4  18  -7    0.42    0.53
   4  18   7    0.29    0.61
   4 -18   7    0.68    0.69
   4  18   7    0.64    0.74
  -4 -18  -7   -0.28    0.41
  -4  18  -8    1.02    0.81
   4 -18   8    0.63    0.63
   4  18   8    0.43    0.84
   4  18   8   -0.48    0.73
   4 -18   9    0.42    0.68
   4 -18   9    0.02    0.61
   4  18   9    1.71    0.91
  -4 -20   9   30.83    2.24
  -4 -20   8  149.08    6.05
  -4  20   8  143.06    6.62
  -4 -20   8  149.86    4.45
  -4 -20   7  125.08    5.21
  -4  20   7  129.29    5.98
  -4 -20   7  129.58    3.85
  -4  20   6  175.16    5.42
  -4 -20   6  177.74    5.84
  -4 -20   6  186.98    4.97
  -4  20   6  176.86    6.61
  -4 -20   6  183.10    4.04
  -4  20   5   32.14    2.26
  -4  20   5   31.38    2.83
  -4 -20   5   34.81    2.43
  -4 -20   5   31.42    1.83
  -4 -20   5   31.97    2.44
   4  20  -5   33.63    1.87
  -4  20   4   33.99    2.69
  -4 -20   4   38.08    2.43
  -4  20   4   36.67    2.28
   4  20  -4   40.21    1.84
  -4 -20   4   39.41    1.44
  -4 -20   4   35.80    2.39
  -4  20   3  590.53   10.71
   4  20  -3  596.73    4.88
   4  20  -3  611.23    8.47
   4 -20  -3  594.75    8.79
  -4 -20   3  603.08    8.80
  -4  20   3  585.78    8.73
   4  20  -3  588.44    8.62
   4  20  -3  582.05    6.21
  -4 -20   3  587.99    8.97
   4  20  -2    6.64    0.51
  -4 -20   2    7.32    1.04
  -4 -20   2    6.83    1.00
  -4  20   2    7.04    1.01
   4 -20  -2    7.99    1.26
   4  20  -2    7.71    0.99
   4 -20  -2    8.89    1.15
  -4  20   2    5.53    1.17
  -4 -20   1  195.42    4.90
   4 -20  -1  208.01    5.97
   4  20  -1  192.98    2.91
  -4 -20   1  192.75    4.40
  -4  20   1  193.34    4.84
  -4  20   1  188.69    5.77
   4  20  -1  212.17    5.12
  -4 -20   1  197.40    2.29
  -4  20   0    3.25    0.90
   4  20   0    2.90    0.77
  -4 -20   0    4.67    0.71
  -4 -20   0    4.21    0.85
   4 -20   0    5.52    1.09
  -4  20   0    4.90    0.83
  -4 -20   0    4.81    0.46
  -4  20   0    3.95    0.94
  -4 -20  -1    0.98    0.32
   4  20   1    1.16    0.67
  -4 -20  -1    0.51    0.48
   4 -20   1    0.42    0.46
  -4  20  -1    0.98    0.60
  -4  20  -1    0.22    0.52
   4 -20   1    0.79    0.43
  -4  20  -1   -0.11    0.64
   4  20   2  435.58    7.89
   4 -20   2  427.77    6.86
  -4  20  -2  426.42    7.91
  -4  20  -2  434.90    7.25
   4 -20   2  421.93    7.29
   4 -20   2  443.31    6.41
  -4 -20  -2  448.54    5.04
  -4 -20  -2  442.07    7.69
   4 -20   2  444.22    8.87
  -4 -20  -2  437.96    5.59
  -4 -20  -3  240.40    4.72
   4  20   3  235.54    6.08
  -4  20  -3  228.59    5.84
   4 -20   3  242.02    5.69
  -4  20  -3  242.34    5.46
  -4 -20  -3  236.68    3.15
   4 -20   3  237.11    4.99
   4 -20   3  239.71    5.48
  -4 -20  -4  360.70    6.35
  -4  20  -4  369.09    6.79
  -4  20  -4  364.87    7.41
   4 -20   4  378.02    7.43
   4 -20   4  374.26    8.07
   4  20   4  361.63    7.87
   4  20   4  359.78    6.58
   4 -20   4  363.30    6.59
   4 -20   4  372.71    7.25
  -4  20  -5    3.43    0.90
   4  20   5    1.67    0.77
   4 -20   5    3.97    0.91
   4  20   5    3.05    0.56
   4 -20   5    2.90    0.76
   4  20   5    2.93    0.73
   4 -20   6   10.06    1.38
  -4  20  -6    8.70    1.25
   4  20   6    9.05    1.25
   4  20   6    8.89    1.64
   4 -20   6    9.16    1.36
  -4  20  -7    1.61    0.76
   4  20   7    0.84    0.60
   4  20   7    0.55    0.78
   4 -20   7    2.03    0.87
  -4  20  -8    2.87    0.94
   4 -20   8    3.60    0.99
   4  20   8    2.95    1.17
   4  20   8    0.99    0.69
   4 -20   9   49.23    3.35
  -4  22   8   98.77    5.64
  -4 -22   8  109.27    5.25
  -4 -22   8  107.84    3.75
  -4 -22   7   19.30    2.20
  -4  22   7   20.34    2.49
  -4 -22   7   19.88    1.52
  -4  22   6   24.16    2.63
  -4 -22   6   28.66    2.41
  -4 -22   6   24.29    1.52
  -4 -22   6   25.84    1.87
  -4 -22   5    1.62    0.79
   4  22  -5    2.38    0.64
  -4  22   5    0.70    0.81
  -4  22   4   26.30    2.53
   4  22  -4   29.18    1.27
  -4 -22   4   27.09    2.13
   4  22  -4   28.65    1.58
  -4 -22   4   28.74    2.21
  -4 -22   4   28.89    1.23
  -4  22   3   36.62    2.85
   4  22  -3   33.82    1.23
  -4 -22   3   33.71    2.21
  -4 -22   3   35.68    2.34
   4 -22  -3   37.05    2.29
  -4 -22   2   31.97    2.15
   4  22  -2   31.28    1.16
  -4 -22   2   32.73    2.03
   4  22  -2   32.58    2.01
  -4 -22   2   31.06    1.02
   4 -22  -2   29.57    2.01
  -4  22   2   30.87    2.58
   4  22  -1    6.70    0.64
  -4 -22   1    6.98    1.02
  -4  22   1    6.57    1.33
  -4 -22   1    6.81    0.94
  -4 -22   1    7.55    0.50
   4  22  -1    5.78    1.00
   4  22  -1    7.04    0.93
   4  22   0   25.94    1.36
  -4  22   0   26.40    2.07
  -4 -22   0   27.21    1.62
  -4 -22   0   26.37    1.92
  -4  22   0   25.53    2.29
   4  22   0   26.98    2.01
  -4 -22   0   29.05    1.12
  -4 -22  -1    0.12    0.26
   4  22   1    1.04    0.60
   4 -22   1   -1.07    0.63
  -4  22  -1   -0.58    0.62
  -4 -22  -1    0.03    0.50
   4 -22   1   -0.20    0.41
  -4  22  -1    0.44    0.65
   4 -22   2   12.22    1.18
   4  22   2   11.80    1.44
  -4 -22  -2   16.42    1.64
   4 -22   2   14.88    1.50
  -4  22  -2   12.03    1.48
   4 -22   2   13.52    1.17
  -4 -22  -2   13.66    1.06
   4  22   3   92.50    3.96
  -4 -22  -3   90.76    2.14
  -4  22  -3   93.31    3.84
   4 -22   3   91.82    3.14
   4 -22   3   93.93    3.51
   4 -22   3   91.37    3.65
  -4 -22  -3   90.44    2.97
   4 -22   4   33.71    2.33
  -4 -22  -4   33.21    1.97
   4  22   4   32.90    2.53
  -4  22  -4   31.98    2.28
   4 -22   4   34.08    2.10
  -4 -22  -4   27.56    0.93
   4 -22   4   34.58    2.33
   4  22   5    0.04    0.68
  -4  22  -5    0.61    0.52
   4  22   5    0.60    0.39
   4 -22   5    1.06    0.64
   4 -22   5    1.17    0.73
   4  22   5    1.44    0.69
   4 -22   6    1.04    0.66
  -4  22  -6    1.98    0.73
   4  22   6    2.50    0.98
   4  22   6    1.11    0.60
  -4  22  -7    1.78    0.75
   4  22   7    3.42    1.30
   4 -22   7    1.09    0.65
   4  22   7    2.57    0.84
  -4  22  -8    1.14    0.83
   4  22   8   -0.83    0.83
   4  22   8    0.14    0.64
   4 -22   8    0.40    0.70
   4 -22   9    1.19    0.77
  -4  22  -9    0.37    0.59
  -4 -24   7   21.41    2.28
  -4  24   7   24.45    2.76
  -4 -24   6   17.01    1.99
  -4  24   6   13.38    2.01
  -4 -24   6   14.31    1.15
  -4  24   5   20.67    2.34
  -4 -24   5   22.79    2.09
   4  24  -5   21.31    1.56
  -4 -24   4   16.80    1.79
  -4  24   4   13.17    1.88
  -4 -24   4   15.83    0.91
  -4 -24   4   13.92    1.64
   4  24  -4   15.58    0.97
  -4 -24   3   42.26    2.51
   4  24  -3   43.72    1.45
  -4  24   3   40.34    3.12
  -4 -24   3   42.33    2.69
  -4  24   2   -0.27    0.82
   4  24  -2    0.50    0.24
  -4 -24   2    0.34    0.59
  -4 -24   2    0.46    0.49
   4  24  -2    0.97    0.50
   4 -24  -2   -0.11    0.59
  -4 -24   2    0.72    0.23
   4  24  -1   20.37    1.12
  -4 -24   1   21.44    1.64
  -4  24   1   20.09    2.18
   4  24  -1   20.86    1.58
  -4 -24   1   22.37    1.90
   4  24  -1   20.80    1.87
  -4 -24   1   21.80    0.89
  -4 -24   0   -0.11    0.20
  -4  24   0    0.85    0.85
   4  24   0    0.15    0.58
  -4  24   0   -0.08    0.65
   4  24   0   -0.42    0.39
  -4 -24   0    0.35    0.47
   4  24   0   -0.30    0.37
  -4 -24   0    0.12    0.41
  -4 -24  -1    0.37    0.32
   4  24   1    0.30    0.57
  -4 -24  -1    0.48    0.38
  -4 -24  -1    0.38    0.58
  -4  24  -1   -0.20    0.56
   4 -24   1    0.88    0.40
   4 -24   1    0.77    0.54
  -4  24  -1   -0.49    0.92
   4 -24   2   58.99    2.97
  -4  24  -2   59.31    3.17
  -4 -24  -2   60.45    3.19
   4 -24   2   63.10    2.48
  -4 -24  -2   62.71    2.26
   4  24   2   62.66    3.30
   4  24   3   17.95    1.88
  -4  24  -3   15.56    1.64
   4 -24   3   17.99    1.45
   4 -24   3   17.37    1.71
  -4 -24  -3   17.18    1.36
  -4 -24  -4   33.84    2.04
  -4  24  -4   33.81    2.44
   4 -24   4   33.87    2.46
  -4 -24  -4   31.95    1.14
   4  24   4   29.59    2.48
  -4  24  -5   -0.19    0.62
   4  24   5   -0.40    0.68
   4 -24   5    0.47    0.52
   4  24   6    0.52    0.91
   4 -24   6    1.46    0.79
  -4  24  -6    1.02    0.68
   4  24   6   -0.11    0.61
   4  24   7    7.10    1.59
  -4  24  -7   10.67    1.53
   4 -24   7   10.46    1.57
   4  24   7    7.41    1.40
  -4  24  -8    0.11    0.58
   4  24   8    1.72    0.83
  -4  26   6   -0.77    0.90
  -4 -26   6    0.81    0.76
  -4 -26   5    0.36    0.66
  -4  26   5   -1.17    1.16
  -4 -26   4    1.53    0.32
  -4 -26   4    1.03    0.70
  -4  26   4    2.54    0.98
  -4 -26   3   12.35    1.46
  -4  26   3    8.79    1.64
   4  26  -3    9.83    0.72
  -4 -26   2   19.13    1.87
  -4  26   2   17.95    2.17
   4  26  -2   17.03    0.99
  -4 -26   2   18.25    1.66
  -4 -26   2   17.88    0.83
   4  26  -1    1.77    0.44
  -4  26   1    0.70    0.84
  -4 -26   1    1.54    0.62
  -4 -26   1    2.32    0.84
   4  26  -1    1.57    0.56
   4 -26  -1    1.52    0.61
   4  26  -1    1.83    0.85
  -4 -26   1    1.33    0.29
  -4  26   0    1.97    0.96
  -4 -26   0    0.59    0.25
   4  26   0    0.60    0.35
   4  26   0    1.11    0.48
  -4 -26   0    0.12    0.35
  -4 -26   0    0.22    0.60
  -4  26   0    1.22    0.76
   4  26   0    1.45    0.80
   4  26   1    0.67    0.63
  -4 -26  -1    0.79    0.31
   4  26   1   -0.23    0.45
  -4 -26  -1    1.50    0.61
   4 -26   1    1.34    0.51
  -4 -26  -1    1.09    0.53
   4 -26   1    1.19    0.62
  -4  26  -1    1.11    0.68
  -4  26  -1    0.85    0.86
  -4  26  -2    0.09    0.70
  -4 -26  -2    0.98    0.43
   4 -26   2    1.31    0.66
   4  26   2    1.33    0.82
  -4 -26  -2    0.92    0.46
   4  26   2    0.57    0.31
   4 -26   2    0.71    0.51
  -4 -26  -3    0.86    0.50
   4  26   3    1.25    0.78
   4 -26   3    1.39    0.69
  -4  26  -3    2.14    0.92
   4 -26   3    1.62    0.50
  -4 -26  -4    6.20    0.91
  -4  26  -4    5.44    1.11
   4  26   4    6.08    1.23
  -4 -26  -4    6.73    0.60
   4 -26   4    7.93    1.35
   4 -26   5   17.39    1.94
   4  26   5   13.42    1.88
  -4  26  -5   13.52    1.60
  -4  26  -6    1.47    0.68
   4 -26   6    1.73    0.66
   4  26   6    3.84    1.36
  -4  26  -7    1.24    0.70
   4  26   7    2.64    1.24
  -4  26  -8    2.10    0.73
  -4  28   6   -1.81    1.19
  -4 -28   6    0.64    0.76
  -4 -28   5    8.85    1.41
  -4  28   5   10.14    1.94
  -4 -28   4   12.45    1.67
  -4  28   4   14.06    2.10
  -4  28   3    9.85    1.81
  -4 -28   3    7.56    1.32
  -4  28   2    5.24    1.34
  -4 -28   2    8.99    1.29
   4  28  -1   23.17    2.12
   4  28  -1   24.08    1.35
  -4  28   1   24.82    2.34
  -4 -28   1   26.38    1.98
  -4  28   1   24.95    2.65
  -4 -28   1   27.30    1.09
   4  28   0    4.58    1.21
  -4 -28   0    4.28    0.53
  -4  28   0    3.54    1.02
   4  28   0    3.95    0.67
   4 -28   0    3.91    0.92
  -4 -28   0    4.95    0.90
  -4  28   0    7.19    1.53
   4  28   0    4.61    0.87
   4 -28   0    3.92    0.59
  -4 -28  -1    0.53    0.32
   4  28   1    0.00    0.75
  -4  28  -1    1.07    0.72
   4  28   1    0.15    0.37
   4 -28   1    1.14    0.65
   4 -28   1    0.95    0.49
  -4  28  -1    0.87    0.82
  -4 -28  -1    1.07    0.58
  -4 -28  -2    0.06    0.31
   4  28   2   -0.88    0.82
  -4 -28  -2    0.10    0.34
   4 -28   2   -0.08    0.38
   4 -28   2    0.70    0.69
  -4  28  -2    1.37    0.76
   4  28   3   11.72    1.80
  -4  28  -3   10.63    1.44
   4 -28   3    9.75    1.43
  -4 -28  -3   11.39    1.17
   4  28   4    0.56    0.73
  -4  28  -4    0.18    0.60
   4 -28   4    0.75    0.84
   4 -28   5    8.64    1.48
  -4  28  -5    9.30    1.47
   4  28   5    7.65    1.55
  -4  28  -6   14.96    1.73
   4  28   6   11.59    1.91
  -4  28  -7   15.02    1.82
  -4 -30   5   -0.58    0.81
  -4  30   5    0.59    1.15
  -4 -30   4   -0.07    0.61
  -4  30   4   -0.02    0.96
  -4 -30   3   27.67    2.34
  -4  30   3   24.13    2.77
  -4  30   2    4.26    1.39
  -4 -30   2    1.60    0.63
  -4  30   1    1.71    1.22
  -4 -30   1    0.30    0.60
   4  30  -1    0.31    0.63
   4 -30   0    1.59    0.72
   4 -30   0    1.01    0.40
  -4 -30   0    0.98    0.54
  -4  30   0    2.00    0.92
  -4  30   0    3.72    1.28
   4  30   0    1.01    0.70
   4 -30   1    6.43    1.09
   4  30   1    6.70    1.31
  -4 -30  -1    7.63    1.05
  -4  30  -1    7.76    1.60
   4 -30   1    8.17    0.96
  -4  30  -1    8.17    1.45
   4  30   2   -0.59    0.85
  -4  30  -2   -0.45    0.73
  -4 -30  -2    1.53    0.55
   4 -30   2    1.01    0.63
   4 -30   2    1.52    0.55
   4 -30   3    1.98    0.72
   4  30   3    0.50    0.70
  -4 -30  -3    1.93    0.53
  -4  30  -3    0.84    0.79
   4  30   4    0.37    0.87
  -4  30  -4    0.22    0.63
   4 -30   4    0.15    0.66
  -4  30  -5    9.17    1.44
   4  30   5    8.54    1.64
   4  30   6   -0.96    1.14
  -4  30  -6   -0.33    0.55
  -4 -32   4    6.28    1.28
  -4  32   3    1.34    0.94
  -4 -32   3    2.04    0.86
  -4  32   2    1.27    0.93
  -4 -32   2    3.72    1.01
  -4  32   1    1.14    1.07
   4 -32  -1    0.24    0.53
  -4 -32   1    1.36    0.67
  -4  32   1    0.82    0.74
   4  32  -1    1.81    1.00
  -4  32   0    1.05    0.78
   4  32   0    1.44    1.01
   4 -32   0   -0.12    0.54
  -4 -32   0   -0.08    0.53
  -4  32   0    1.07    1.13
   4  32   1   -0.11    0.70
  -4 -32  -1    0.86    0.60
  -4  32  -1    0.13    0.86
   4 -32   1    1.13    0.72
  -4  32  -1    0.01    0.82
   4 -32   2   53.28    3.29
  -4 -32  -2   49.46    2.41
  -4  32  -2   46.31    3.19
   4  32   2   48.25    3.53
  -4  32  -3   30.17    2.55
   4 -32   3   33.51    2.67
   4  32   3   26.50    2.73
  -4  32  -4   88.53    4.22
   4  32   4   88.94    4.97
  -4  32  -5   -1.59    0.95
   4  32   5   -0.16    0.96
   4 -34  -3   -1.32    0.73
  -4 -34   3   -0.23    0.61
   4 -34  -2   16.29    1.74
  -4  34   2   17.43    2.25
  -4 -34   2   18.41    2.03
  -4  34   1   -0.52    1.00
   4 -34  -1    0.52    0.54
  -4  34   1   -0.91    1.08
  -4 -34   1   -0.52    0.66
  -4 -34   0   -0.09    0.59
  -4  34   0    0.02    0.72
   4 -34   0   -0.51    0.67
   4  34   0   -1.15    0.88
  -4  34   0   -0.16    1.04
   4  34   1    3.72    1.22
  -4  34  -1    4.87    1.26
  -4 -34  -1    5.07    0.95
   4 -34   1    5.53    1.27
  -4  34  -1    7.60    1.79
   4 -34   2    9.39    1.60
   4  34   2    9.59    1.74
  -4  34  -2    8.71    1.53
   4  34   3   13.72    2.11
  -4  34  -3   14.86    1.86
   4  34   4    3.74    1.27
   4 -36  -3    1.39    0.68
   4 -36  -2    0.44    0.71
  -4 -36   2    0.01    0.61
  -4  36   1    0.01    0.81
   4 -36  -1    1.41    0.69
  -4 -36   0    0.04    0.53
   4 -36   0   -0.45    0.67
  -4  36   0    0.08    0.66
   4  36   0   -1.23    1.04
   4  36   1   -0.01    0.88
   4  36   2   16.52    2.25
   4  36   3    2.68    1.36
   4 -38  -2   16.86    1.95
  -4 -38   1    9.09    1.45
   4  38   0    0.89    0.89
   4  38   1    6.24    1.53
  -5   1  10    2.55    0.93
  -5  -1  10    9.64    1.62
  -5  -1   9    5.79    1.18
  -5   1   9    5.95    1.23
   5   1  -9    6.34    0.90
   5   1  -8   20.10    1.57
   5   1  -8   20.49    1.59
   5  -1  -8   21.65    1.59
  -5   1   8   19.17    1.84
  -5  -1   8   19.91    1.86
   5  -1  -7    5.99    0.95
   5   1  -7    6.83    1.04
  -5  -1   7    4.38    0.83
   5  -1  -7    6.02    0.96
   5  -1  -7    5.67    0.83
   5   1  -7    6.89    1.02
   5   1  -7    5.86    0.89
  -5   1   7    7.12    1.18
  -5  -1   7    5.91    1.06
  -5   1   6   21.22    1.66
   5  -1  -6   21.06    1.56
   5   1  -6   20.76    1.56
   5   1  -6   22.26    1.47
   5  -1  -6   21.08    1.37
  -5  -1   6   19.06    1.52
   5  -1  -6   19.31    1.51
   5   1  -6   23.35    1.60
   5   1  -5   63.62    2.51
   5  -1  -5   61.98    2.41
  -5   1   5   65.24    2.62
  -5  -1   5   61.59    2.45
   5  -1  -5   63.41    2.56
   5   1  -5   63.32    2.36
   5  -1  -4  281.42    5.09
   5   1  -4  282.99    5.03
   5  -1  -4  283.39    4.65
   5   1  -4  285.64    4.50
   5   1  -3  217.95    4.11
   5  -1  -3  209.69    4.19
   5  -1  -3  215.61    3.67
  -5   1   3  211.94    3.78
  -5  -1   3  207.98    3.66
   5   1  -3  216.10    3.46
   5   1  -2   -0.25    0.40
  -5   1   2   -0.08    0.31
   5  -1  -2    0.30    0.35
   5   1  -2    0.21    0.30
  -5  -1   2    0.06    0.28
  -5   1   1  562.36    4.42
   5  -1  -1  547.37    4.22
   5   1  -1  559.56    3.29
  -5  -1   1  569.68    3.44
  -5  -1   0  363.30    4.17
  -5   1   0  366.11    4.66
   5   1   0  363.59    4.08
  -5   1   0  371.94    3.61
   5   1   0  356.18    2.79
   5  -1   0  374.33    3.58
  -5  -1  -1  238.86    3.55
  -5   1  -1  250.58    3.96
   5   1   1  244.86    3.66
   5  -1   1  231.57    3.88
   5  -1   1  249.21    3.67
   5   1   2   39.71    1.68
   5  -1   2   40.02    1.76
   5   1   2   37.70    1.32
   5  -1   2   42.05    1.36
  -5  -1  -2   40.38    1.64
   5   1   3  113.89    3.08
   5  -1   3  112.38    3.19
   5  -1   3  115.34    1.89
   5   1   3  116.28    1.95
   5   1   3  117.49    2.77
   5  -1   3  115.95    2.84
  -5  -1  -4  177.75    4.02
   5  -1   4  174.07    2.94
   5   1   4  162.46    4.09
   5   1   4  173.34    2.63
   5  -1   4  179.38    4.39
   5   1   4  165.04    1.68
   5  -1   4  170.40    3.78
   5   1   4  173.06    3.73
   5   1   5   50.22    2.52
   5  -1   5   43.91    2.41
   5   1   5   50.02    1.60
   5   1   5   49.41    2.07
  -5  -1  -5   46.84    2.28
   5  -1   5   46.74    2.06
  -5   1  -5   45.29    2.25
   5  -1   5   47.81    1.69
   5   1   6  149.19    4.50
   5   1   6  154.08    4.77
   5  -1   6  157.40    4.84
  -5  -1  -6  148.01    4.28
   5  -1   6  159.07    3.42
   5   1   6  156.32    3.22
   5  -1   6  149.83    3.98
   5  -1   6  151.30    4.51
   5   1   6  151.79    3.88
   5  -1   7  640.16   10.03
   5   1   7  660.94    7.41
   5  -1   7  663.86    7.81
   5  -1   7  636.42    8.83
   5   1   7  627.23    8.53
   5   1   7  637.75    9.96
   5  -1   8  406.67    6.75
   5   1   8  380.37    8.29
   5   1   8  416.63    6.60
   5  -1   8  378.46    7.36
   5   1   8  382.01    7.18
   5  -1   8  383.96    8.28
   5   1   9   22.39    1.74
   5   1   9   21.27    2.19
   5  -1   9   22.42    1.81
   5  -1   9   23.08    2.00
   5   1   9   22.52    1.91
   5  -1   9   24.19    2.34
   5   1  10    4.98    1.37
   5  -1  10    3.59    1.20
   5   1  10    3.19    0.93
   5  -1  10    2.01    0.76
  -5  -3  11    1.43    1.05
  -5   3  10   21.23    2.42
  -5   3  10   20.70    2.21
  -5  -3  10   25.00    2.32
   5   3  -9    9.35    1.08
   5  -3  -9   10.20    1.15
  -5   3   9   10.77    1.54
  -5  -3   9    9.93    1.44
  -5   3   9    9.67    1.60
  -5  -3   8    0.04    0.60
   5   3  -8   -0.47    0.56
   5  -3  -8    0.03    0.33
  -5   3   8   -0.02    0.59
   5   3  -7    0.84    0.46
  -5  -3   7   -0.62    0.53
   5   3  -7    0.24    0.44
   5  -3  -7   -0.08    0.32
  -5   3   7   -0.41    0.59
   5  -3  -7   -0.05    0.42
  -5  -3   7   -0.50    0.53
   5   3  -6   11.98    1.17
   5  -3  -6   12.00    1.21
  -5  -3   6   10.70    1.27
  -5  -3   6   10.45    1.07
   5   3  -6   10.06    1.05
   5   3  -6   11.32    1.13
   5  -3  -6   10.76    0.96
  -5   3   6    9.57    1.19
  -5  -3   6    8.96    1.01
   5  -3  -6   11.24    1.18
   5  -3  -5    0.49    0.42
   5   3  -5   -0.22    0.44
   5   3  -5   -0.45    0.46
  -5  -3   5   -0.16    0.53
   5  -3  -5   -0.27    0.38
  -5   3   5    0.05    0.44
  -5   3   5    0.41    0.48
  -5  -3   4   35.42    2.05
   5  -3  -4   37.93    1.96
   5   3  -4   36.60    1.84
   5  -3  -4   36.88    1.73
   5   3  -4   40.90    1.64
   5   3  -3    2.12    0.41
  -5   3   3    1.37    0.50
   5  -3  -3    2.02    0.51
   5   3  -3    1.98    0.52
  -5  -3   3    2.38    0.45
   5  -3  -3    1.91    0.47
   5   3  -2   29.27    1.46
  -5   3   2   28.28    1.35
   5  -3  -2   28.19    1.34
   5  -3  -2   26.53    1.23
   5   3  -2   27.28    1.02
   5  -3  -2   25.65    1.44
   5   3  -1  138.44    2.78
  -5   3   1  127.35    2.51
   5  -3  -1  124.11    2.41
  -5  -3   0  119.23    2.08
   5   3   0  125.29    2.17
  -5   3   0  126.55    2.89
  -5   3   0  129.54    2.62
   5  -3   0  128.74    2.53
  -5  -3  -1  218.72    3.13
   5   3   1  228.55    3.34
   5  -3   1  223.30    3.99
   5  -3   1  223.03    3.43
  -5   3  -1  225.99    3.65
   5  -3   1  222.14    3.58
  -5  -3  -2    5.43    0.63
   5   3   2    5.98    0.70
   5  -3   2    5.49    0.54
   5  -3   2    5.79    0.77
  -5   3  -2    5.93    0.64
   5   3   3   30.19    1.62
   5   3   3   33.05    0.90
   5  -3   3   33.74    1.89
   5  -3   3   36.34    1.14
   5   3   3   32.74    1.44
  -5   3  -3   33.06    1.30
   5   3   4   16.88    1.34
   5  -3   4   15.25    1.38
   5  -3   4   16.10    1.21
   5  -3   4   15.65    1.00
  -5   3  -4   14.93    0.84
   5   3   4   15.14    0.56
   5   3   4   17.21    1.19
  -5  -3  -4   15.31    1.22
   5  -3   4   14.86    1.20
   5   3   4   17.59    0.74
   5   3   5    2.28    0.37
   5   3   5    2.76    0.69
  -5   3  -5    1.43    0.58
   5  -3   5    2.46    0.66
   5   3   5    2.54    0.62
   5  -3   5    1.57    0.56
   5  -3   5    1.67    0.46
   5  -3   5    1.68    0.55
   5   3   5    1.68    0.51
   5   3   6   10.04    1.22
  -5   3  -6   10.05    1.29
   5  -3   6   10.16    1.37
   5  -3   6    9.77    0.94
  -5  -3  -6   11.66    1.26
   5   3   6   11.21    1.09
   5   3   6    9.87    1.28
   5  -3   6    9.83    1.08
   5   3   6    9.53    0.79
   5   3   7   98.38    2.74
   5  -3   7   96.94    3.10
   5  -3   7   94.02    3.86
   5   3   7   95.59    3.26
   5  -3   7   91.91    3.47
   5   3   7   90.98    3.77
   5  -3   8    2.03    0.78
   5   3   8    1.52    0.79
   5   3   8    0.36    0.38
   5   3   8    0.58    0.52
   5  -3   8    1.05    0.49
   5   3   9    1.10    0.82
   5  -3   9    1.04    0.57
   5  -3   9    2.37    0.89
   5   3   9    1.71    0.63
   5  -3   9    1.21    0.64
   5  -3  10    0.19    0.69
   5  -3  10   -0.76    0.65
   5   3  10    0.41    0.53
   5   3  10    0.11    0.91
  -5  -5  11    3.73    1.06
  -5   5  10    1.58    1.01
  -5  -5  10   -0.03    0.70
   5   5  -9    0.47    0.48
   5  -5  -9    1.17    0.46
  -5   5   9   -0.43    0.88
  -5   5   9    0.06    0.77
  -5  -5   9   -0.23    0.66
  -5  -5   8    1.28    0.77
   5  -5  -8    0.58    0.51
  -5   5   8   -0.68    0.65
   5  -5  -8    1.13    0.44
  -5  -5   8    1.42    0.62
  -5   5   8    1.39    0.94
  -5  -5   7    5.08    0.95
  -5  -5   7    3.50    0.90
   5  -5  -7    5.53    0.73
   5   5  -7    5.48    0.91
   5  -5  -7    5.00    0.88
  -5   5   7    4.24    1.06
  -5  -5   7    4.89    0.80
  -5   5   7    4.35    0.99
   5  -5  -6    8.29    0.81
  -5  -5   6    6.22    0.88
  -5  -5   6    7.91    1.14
   5   5  -6    8.15    1.01
  -5   5   6    7.94    1.12
   5  -5  -6    8.59    1.03
   5   5  -6    7.83    0.99
   5  -5  -6    8.75    1.10
  -5   5   6    8.32    1.25
  -5  -5   6    7.48    0.96
  -5  -5   5   56.65    2.71
   5  -5  -5   61.93    2.56
   5   5  -5   60.30    2.22
  -5  -5   5   58.82    2.19
  -5   5   5   63.14    2.81
   5   5  -5   60.76    2.50
   5  -5  -5   58.55    2.49
  -5   5   5   58.36    2.64
  -5   5   4   19.13    1.47
   5   5  -4   19.10    1.33
  -5  -5   4   19.20    1.15
   5  -5  -4   18.61    1.30
   5   5  -4   18.74    1.09
   5   5  -3   24.37    1.39
  -5  -5   3   23.41    1.09
   5  -5  -3   23.21    1.36
   5   5  -3   22.66    1.02
  -5   5   2    2.20    0.56
   5  -5  -2    1.82    0.46
  -5   5   2    2.03    0.51
   5   5  -2    2.09    0.48
   5  -5  -2    1.97    0.51
   5   5  -2    2.62    0.33
   5   5  -1   63.07    1.86
  -5   5   1   65.28    2.04
   5  -5  -1   65.91    2.01
  -5   5   1   67.88    2.25
  -5  -5   1   68.18    2.08
   5   5   0    8.46    0.65
   5  -5   0    7.08    0.78
  -5  -5   0    8.08    0.49
   5   5   0    8.57    0.54
  -5   5   0    8.05    0.81
  -5   5   0    7.70    0.83
   5   5   1   69.90    1.50
  -5  -5  -1   69.69    1.63
   5  -5   1   69.33    1.93
   5   5   1   66.52    1.72
   5  -5   1   66.57    2.31
  -5   5  -1   67.42    2.07
   5  -5   1   65.06    2.22
   5  -5   2   45.11    1.45
  -5  -5  -2   44.14    1.55
   5   5   2   44.23    1.60
  -5   5  -2   42.44    1.60
   5  -5   2   46.57    2.09
   5   5   2   41.79    1.40
  -5   5  -3   49.29    1.66
   5   5   3   45.80    1.92
   5   5   3   43.38    0.77
   5  -5   3   50.87    2.33
   5   5   3   49.74    1.72
   5  -5   3   51.23    1.47
   5   5   4    2.79    0.63
   5  -5   4    3.61    0.58
  -5   5  -4    3.30    0.66
   5   5   4    4.10    0.70
   5   5   4    2.94    0.29
   5  -5   4    4.48    0.82
   5  -5   4    2.94    0.59
  -5   5  -4    3.64    0.46
   5  -5   4    2.76    0.59
   5   5   5    0.17    0.44
  -5   5  -5   -0.23    0.47
   5   5   5    0.31    0.49
   5   5   5    0.18    0.22
   5  -5   5    0.12    0.41
   5  -5   5   -0.07    0.34
  -5   5  -5    0.09    0.23
   5  -5   5    0.53    0.43
   5  -5   5   -0.31    0.42
   5   5   6    2.69    0.71
  -5   5  -6    2.43    0.73
   5   5   6    2.24    0.76
   5  -5   6    3.06    0.82
   5  -5   6    2.44    0.57
   5  -5   6    2.21    0.54
   5   5   6    1.81    0.35
  -5   5  -6    2.14    0.33
   5   5   6    1.91    0.56
  -5  -5  -6    1.94    0.55
   5   5   7   10.05    1.32
  -5   5  -7   12.63    1.47
   5  -5   7   13.13    1.23
   5  -5   7   10.70    1.30
   5   5   7   13.70    1.00
   5   5   7   11.39    1.17
   5   5   8    1.40    0.67
   5  -5   8    2.52    0.69
   5  -5   8    1.91    0.78
   5   5   8    2.61    0.71
   5  -5   8    1.33    0.62
   5   5   9    1.96    0.86
   5  -5   9    1.49    0.70
   5   5   9    2.18    0.65
   5  -5   9    3.08    0.89
   5  -5   9    2.12    0.71
   5  -5  10   -0.68    0.74
   5   5  10   -0.55    0.54
   5  -5  10    0.30    0.56
   5  -5  10    0.89    0.61
  -5  -7  11    2.65    0.99
  -5   7  10    1.04    0.85
  -5   7  10    1.81    0.91
  -5  -7  10    2.38    0.81
  -5  -7   9    9.85    1.69
  -5   7   9    7.15    1.56
   5  -7  -9   10.67    1.02
  -5   7   9    8.71    1.49
  -5  -7   9   10.64    1.44
  -5  -7   8    1.09    0.84
   5  -7  -8    0.61    0.38
   5  -7  -8   -0.02    0.33
  -5   7   8    0.41    0.68
  -5   7   8    0.34    0.71
   5  -7  -8   -0.42    0.58
  -5  -7   8    0.94    0.64
  -5  -7   7   96.59    4.05
   5  -7  -7  102.19    3.57
  -5   7   7   98.67    4.05
  -5  -7   7  101.88    3.58
  -5   7   7   97.44    4.30
   5  -7  -7  105.68    2.78
  -5  -7   7  101.52    3.54
  -5  -7   6  156.42    4.84
   5   7  -6  156.72    4.27
   5  -7  -6  147.51    4.20
  -5  -7   6  148.33    3.86
  -5   7   6  143.64    4.58
  -5   7   6  151.48    4.92
   5  -7  -6  143.51    3.01
   5   7  -6  160.75    4.40
  -5  -7   6  151.91    3.91
   5  -7  -6  159.09    4.51
  -5   7   5  115.99    4.00
   5  -7  -5  116.31    3.64
  -5  -7   5  109.09    3.77
   5  -7  -5  112.44    2.34
  -5  -7   5  114.44    3.01
   5   7  -5  111.46    3.37
   5   7  -5  118.30    3.50
  -5   7   5  112.11    3.77
   5  -7  -5  112.64    3.52
  -5  -7   4   26.42    1.25
  -5   7   4   26.81    1.84
  -5  -7   4   25.40    1.30
   5  -7  -4   26.17    1.60
   5   7  -4   29.36    1.64
   5   7  -3  302.08    3.43
  -5  -7   3  301.90    3.42
   5   7  -3  309.34    4.92
   5  -7  -3  306.26    5.34
  -5  -7   3  312.41    3.66
   5  -7  -3  309.53    5.10
  -5   7   3  293.26    5.22
  -5   7   2  326.92    5.29
  -5   7   2  315.37    5.15
   5   7  -2  315.24    4.53
   5  -7  -2  318.72    5.05
   5   7  -2  324.66    2.66
  -5   7   1    9.39    0.90
  -5  -7   1    9.50    0.49
  -5  -7   1    9.93    0.86
  -5   7   1    9.67    0.91
   5  -7  -1    9.63    0.92
   5   7  -1    9.97    0.79
   5   7   0  131.56    1.78
  -5  -7   0  128.88    1.47
   5   7   0  129.62    2.28
   5   7   0  130.15    1.71
  -5   7   0  129.63    3.27
   5  -7   0  130.92    3.18
  -5   7   0  128.37    3.08
  -5  -7   0  136.92    2.60
   5   7   1   30.36    0.90
  -5   7  -1   29.70    1.44
   5  -7   1   30.81    1.31
   5  -7   1   31.74    1.71
   5  -7   1   30.07    1.62
   5   7   1   30.78    1.14
   5   7   1   29.21    1.06
   5   7   2    0.09    0.08
   5   7   2   -0.01    0.28
   5   7   2    0.50    0.31
   5  -7   2    0.10    0.31
   5  -7   2   -0.39    0.43
   5   7   2    0.00    0.27
   5  -7   2    0.71    0.53
  -5   7  -2    0.13    0.36
   5   7   3   54.21    2.00
   5   7   3   53.70    1.73
   5  -7   3   50.95    2.44
  -5   7  -3   55.47    1.83
   5   7   3   52.44    1.96
   5   7   4    1.62    0.52
   5   7   4    0.68    0.39
  -5   7  -4    1.52    0.54
   5  -7   4    0.71    0.43
   5  -7   4    0.80    0.47
  -5   7  -4    1.31    0.34
   5  -7   4    0.87    0.39
   5  -7   4    1.02    0.45
   5   7   5   12.16    1.23
   5  -7   5   12.75    1.41
   5  -7   5   12.76    1.11
  -5   7  -5   12.89    0.88
  -5   7  -5   12.01    1.24
   5   7   5   10.82    0.47
   5  -7   5   13.81    1.30
   5  -7   5   14.69    1.34
   5   7   5   12.76    1.21
   5   7   6    1.71    0.68
   5  -7   6    0.85    0.53
  -5   7  -6    1.43    0.71
   5   7   6    1.19    0.53
  -5   7  -6    1.25    0.37
   5  -7   6    2.53    0.78
   5   7   6    1.37    0.43
  -5  -7  -6    1.13    0.54
   5   7   7    0.45    0.51
  -5   7  -7    0.89    0.66
  -5   7  -7    0.43    0.24
   5  -7   7    0.23    0.45
   5  -7   7    0.75    0.56
   5   7   7    1.05    0.44
   5   7   8    0.75    0.80
   5  -7   8    0.19    0.69
   5  -7   8    0.46    0.48
   5   7   8   -0.08    0.38
   5  -7   8    1.02    0.67
   5  -7   9    2.62    0.96
   5  -7   9    2.09    0.76
   5   7   9    1.14    0.77
   5   7   9    1.61    0.61
   5  -7   9    2.16    0.79
   5  -7  10    7.90    1.46
   5  -7  10    5.86    1.17
   5  -7  10    8.59    1.34
  -5  -9  11    3.20    1.04
  -5  -9  10    0.54    0.82
  -5   9  10    1.80    1.14
  -5   9  10    3.08    1.05
  -5  -9  10   -0.06    0.64
  -5  -9   9    3.68    1.13
   5  -9  -9    3.44    0.66
  -5   9   9    3.71    1.26
  -5   9   9    1.12    0.81
  -5  -9   9    2.31    0.74
   5  -9  -8    1.40    0.50
  -5  -9   8    0.82    0.69
  -5   9   8    1.66    0.99
   5  -9  -8    2.04    0.64
  -5   9   8    0.96    0.61
  -5  -9   8    2.03    0.71
  -5  -9   7   -0.17    0.49
  -5  -9   7   -0.86    0.56
  -5  -9   7   -1.27    0.85
   5  -9  -7    0.33    0.48
   5  -9  -7    0.41    0.32
   5  -9  -7    0.04    0.36
  -5   9   7    0.81    0.68
  -5   9   7   -0.31    0.64
   5  -9  -6    9.67    1.19
  -5  -9   6   10.77    1.08
   5  -9  -6    9.63    1.13
  -5  -9   6    9.38    1.28
   5  -9  -6    9.54    0.97
   5   9  -6   10.32    1.15
   5  -9  -6    9.86    0.73
  -5   9   6    9.30    1.36
   5   9  -6    9.47    1.13
  -5   9   6    9.33    1.25
  -5  -9   6   10.07    1.02
  -5   9   5   72.10    3.34
  -5  -9   5   76.93    3.17
  -5  -9   5   73.47    2.40
   5   9  -5   73.68    2.84
   5   9  -5   75.48    2.83
   5  -9  -5   78.60    1.80
   5  -9  -5   75.87    2.98
  -5  -9   4    0.60    0.26
  -5   9   4    1.27    0.66
  -5   9   4    0.25    0.42
   5   9  -4    1.14    0.45
  -5  -9   4   -0.03    0.53
   5  -9  -4    0.78    0.42
  -5  -9   4    0.52    0.28
  -5  -9   3   16.66    0.80
   5  -9  -3   16.06    1.35
  -5   9   3   17.27    1.34
   5  -9  -3   16.27    1.24
   5   9  -3   17.10    1.19
  -5  -9   3   16.40    0.80
  -5  -9   2    1.77    0.20
   5   9  -2    1.79    0.47
  -5   9   2    2.11    0.55
   5  -9  -2    1.55    0.57
  -5  -9   2    1.90    0.41
  -5  -9   1  113.53    2.72
   5  -9  -1  120.05    3.28
  -5   9   1  118.13    3.13
   5   9  -1  115.65    2.51
  -5  -9   1  120.00    2.08
   5  -9   0  137.99    3.54
  -5  -9   0  133.31    2.62
   5   9   0  131.64    1.55
  -5   9   0  137.02    3.25
  -5  -9   0  139.07    2.24
   5   9   0  137.64    2.25
   5   9   0  134.21    2.34
   5   9   0  132.44    1.42
  -5  -9  -1    0.30    0.24
  -5   9  -1    0.24    0.41
   5   9   1    0.12    0.19
   5  -9   1   -0.05    0.33
   5  -9   1   -0.19    0.43
   5   9   1   -0.15    0.24
   5   9   1    0.14    0.19
   5   9   1    0.30    0.16
   5   9   2  239.72    3.57
   5  -9   2  234.70    5.02
   5  -9   2  246.62    3.82
  -5   9  -2  238.12    4.09
   5   9   2  229.05    4.02
   5   9   2  247.22    2.97
   5  -9   2  238.86    5.13
   5   9   2  239.13    3.50
   5   9   3  410.66    5.49
  -5   9  -3  410.06    5.29
  -5   9  -3  419.12    6.68
   5  -9   3  429.28    7.26
   5   9   3  408.24    6.07
   5  -9   3  414.28    6.01
   5   9   3  413.90    5.37
   5   9   4    5.31    0.78
   5  -9   4    6.89    0.90
   5  -9   4    6.54    0.83
   5   9   4    6.36    0.84
  -5   9  -4    4.34    0.84
   5  -9   4    7.22    0.91
  -5   9  -4    6.95    0.74
   5  -9   4    6.36    1.05
   5   9   5    0.00    0.42
   5   9   5   -0.28    0.40
  -5   9  -5    0.12    0.50
   5   9   5    0.96    0.26
   5  -9   5    0.29    0.42
   5  -9   5    0.08    0.45
  -5   9  -5   -0.24    0.29
   5  -9   5    0.02    0.43
   5  -9   5   -0.37    0.57
  -5   9  -6    1.05    0.67
   5   9   6    0.32    0.44
   5  -9   6    1.00    0.51
  -5   9  -6    0.61    0.27
   5   9   6    1.14    0.64
  -5  -9  -6    0.56    0.44
   5   9   6    0.47    0.37
   5  -9   6    1.62    0.68
   5   9   7    4.17    0.92
  -5   9  -7    4.26    0.96
   5   9   7    4.58    0.75
   5  -9   7    4.72    0.86
  -5   9  -7    4.87    0.64
  -5  -9  -7    4.09    0.87
   5  -9   7    6.76    1.15
   5   9   8    0.92    0.66
  -5   9  -8    2.53    0.90
   5  -9   8    1.91    0.76
   5  -9   8    1.36    0.57
   5   9   8    1.70    0.52
   5  -9   8    0.82    0.63
   5  -9   9   -0.42    0.63
   5  -9   9   -0.92    0.89
   5  -9   9    0.80    0.70
   5   9   9    0.16    0.45
   5   9   9    0.27    0.65
   5  -9  10   -0.19    0.63
   5  -9  10    0.32    0.60
  -5 -11  11    0.83    0.61
  -5 -11  10   -0.95    1.23
  -5  11  10    1.78    1.11
  -5 -11  10    0.18    0.74
  -5 -11   9    0.70    0.77
   5 -11  -9    1.49    0.51
  -5  11   9    1.87    1.02
  -5  11   9    0.13    0.68
  -5 -11   9    0.62    0.59
   5 -11  -8    0.37    0.42
  -5 -11   8   -0.11    0.61
   5 -11  -8   -0.09    0.42
  -5  11   8    0.64    0.82
  -5 -11   8    0.14    0.48
  -5  11   8   -0.22    0.70
  -5 -11   7    2.06    0.67
   5 -11  -7    1.64    0.43
  -5 -11   7    1.95    0.94
  -5 -11   7    1.17    0.51
   5 -11  -7    2.24    0.57
  -5  11   7    0.72    0.72
  -5  11   7    0.63    0.69
   5 -11  -6    2.46    0.63
  -5 -11   6    3.29    0.66
   5 -11  -6    3.68    0.70
  -5  11   6    1.96    0.80
   5 -11  -6    3.14    0.36
  -5 -11   6    2.11    0.73
  -5 -11   6    3.26    0.64
   5  11  -5    0.51    0.41
   5 -11  -5    0.03    0.13
  -5 -11   5    0.29    0.36
   5 -11  -5    0.47    0.44
   5 -11  -5    0.01    0.34
  -5 -11   5    0.60    0.57
  -5  11   5   -0.07    0.50
  -5  11   5   -0.02    0.67
   5  11  -5    0.94    0.53
  -5 -11   4   75.20    3.05
  -5 -11   4   75.33    2.09
  -5  11   4   71.83    3.24
   5 -11  -4   74.61    2.52
  -5  11   4   75.35    2.95
   5 -11  -4   81.09    2.99
  -5 -11   4   76.73    2.02
   5  11  -4   75.14    2.71
  -5  11   3   30.17    1.99
  -5 -11   3   31.37    1.10
   5  11  -3   33.76    1.71
  -5  11   3   33.47    1.88
  -5 -11   3   33.60    1.90
   5 -11  -3   31.51    1.95
  -5 -11   3   31.22    1.59
   5 -11  -3   34.26    1.87
  -5 -11   3   32.87    1.03
   5 -11  -2   25.66    1.69
  -5  11   2   29.76    1.71
   5  11  -2   27.42    1.41
  -5 -11   2   24.59    1.25
  -5 -11   1   20.45    1.03
   5 -11  -1   20.78    1.52
   5  11  -1   21.47    1.08
  -5  11   1   21.74    1.42
   5  11  -1   19.74    1.08
   5 -11   0   61.77    2.58
   5  11   0   50.90    0.94
  -5  11   0   61.39    2.29
  -5 -11   0   63.05    1.75
   5  11   0   57.51    0.92
   5  11   0   56.64    1.64
  -5 -11   0   56.89    1.80
   5  11   0   58.29    1.73
  -5 -11  -1   28.30    1.08
   5  11   1   27.48    1.35
   5  11   1   29.84    0.98
  -5  11  -1   28.52    1.87
   5 -11   1   27.59    1.42
  -5  11  -1   28.51    1.55
   5  11   1   27.19    0.99
   5  11   1   26.22    0.76
   5  11   1   29.36    1.00
   5 -11   1   26.75    1.73
   5  11   2    0.74    0.34
   5  11   2    0.89    0.26
   5 -11   2   -0.10    0.41
   5  11   2    0.20    0.26
   5 -11   2   -0.16    0.50
   5  11   2    0.46    0.38
  -5  11  -2    0.47    0.37
  -5  11  -2   -0.64    0.65
  -5  11  -3    0.23    0.34
   5  11   3    0.18    0.28
   5 -11   3    0.79    0.44
   5 -11   3    0.21    0.46
  -5  11  -3   -0.33    0.55
   5  11   3    0.22    0.31
   5 -11   3    0.03    0.46
   5  11   3    0.01    0.43
   5 -11   3    0.42    0.45
   5  11   4    2.47    0.60
   5 -11   4    3.08    0.65
   5  11   4    1.73    0.52
   5 -11   4    2.95    0.67
   5 -11   4    2.85    0.66
  -5  11  -4    2.87    0.52
  -5  11  -4    3.03    0.74
   5 -11   4    3.73    0.84
   5  11   4    1.31    0.60
  -5  11  -5   12.27    1.32
   5  11   5   11.83    1.45
   5 -11   5   12.50    1.51
   5 -11   5   11.40    1.17
   5 -11   5   12.81    1.29
   5  11   5   12.58    1.28
   5 -11   5   11.91    1.26
  -5  11  -5   13.23    1.04
   5  11   5   11.23    1.20
   5 -11   6   19.29    1.53
   5  11   6   18.54    1.18
  -5  11  -6   21.82    1.82
  -5  11  -6   20.24    1.27
  -5 -11  -6   20.17    1.52
   5  11   6   19.23    0.82
   5  11   6   16.91    1.59
   5 -11   6   20.88    1.75
   5  11   6   21.32    2.01
   5  11   7    0.33    0.51
  -5  11  -7    0.45    0.62
  -5 -11  -7   -0.38    0.46
  -5  11  -7    0.16    0.31
   5  11   7    0.03    0.36
   5 -11   7   -0.33    0.56
   5 -11   7    1.35    0.65
   5  11   7   -1.66    1.00
  -5  11  -8    6.47    1.17
   5 -11   8    6.63    1.08
   5 -11   8    8.02    1.31
   5  11   8    6.59    0.86
   5  11   8   10.71    1.83
   5  11   8    7.37    1.28
   5 -11   9    0.95    0.65
   5 -11   9   -0.24    0.57
   5  11   9    0.12    0.73
   5 -11   9    1.07    0.66
   5  11   9    0.33    0.95
   5 -11  10   -0.48    0.69
  -5 -13  11    9.98    1.56
  -5 -13  10    0.34    0.95
  -5 -13  10    0.64    0.58
  -5 -13   9    1.83    0.68
  -5 -13   9    2.80    0.83
  -5  13   9    2.20    1.22
  -5  13   9    1.42    0.68
   5 -13  -8   -0.07    0.41
  -5  13   8    0.49    0.93
  -5 -13   8    0.08    0.65
   5 -13  -8    0.32    0.44
  -5  13   8    0.45    0.72
  -5 -13   8    0.05    0.62
  -5  13   7    0.43    0.75
  -5 -13   7    1.81    0.63
   5 -13  -7    1.73    0.60
  -5 -13   7    1.53    0.78
   5 -13  -7    1.98    0.62
  -5 -13   7    2.37    0.62
  -5 -13   6   18.69    1.86
  -5 -13   6   17.94    1.42
  -5 -13   6   19.99    1.42
  -5  13   6   15.93    1.79
  -5  13   6   18.51    1.68
   5 -13  -6   18.28    1.38
   5 -13  -6   19.43    1.63
   5  13  -5   54.61    2.58
  -5 -13   5   56.09    2.92
  -5 -13   5   55.95    2.16
  -5  13   5   52.41    3.09
   5 -13  -5   54.12    2.26
   5  13  -5   56.28    2.71
  -5  13   5   55.58    2.70
   5 -13  -5   55.48    2.69
   5 -13  -4    0.29    0.44
  -5 -13   4    0.27    0.26
   5  13  -4    0.19    0.36
  -5  13   4   -0.50    0.70
  -5  13   4   -0.23    0.44
  -5 -13   4    0.30    0.49
   5 -13  -4   -0.10    0.35
   5 -13  -4    0.34    0.35
  -5 -13   4    0.14    0.23
   5  13  -3   70.27    2.51
  -5  13   3   65.46    3.12
   5 -13  -3   70.48    2.48
  -5 -13   3   69.62    2.71
  -5 -13   3   67.49    1.62
   5 -13  -3   68.21    3.02
  -5  13   3   69.42    2.79
   5 -13  -3   66.65    2.71
  -5 -13   3   68.92    2.46
  -5 -13   3   70.63    1.43
  -5  13   2   84.76    3.37
  -5  13   2   77.08    2.83
   5  13  -2   83.53    2.54
   5 -13  -2   83.91    2.67
   5 -13  -2   83.53    3.20
  -5 -13   2   83.52    2.47
   5  13  -1    8.58    0.78
   5 -13  -1    8.89    0.67
   5 -13  -1    9.50    1.13
  -5  13   1    9.51    1.25
   5  13  -1    8.69    0.83
  -5 -13   1    9.41    0.81
  -5  13   1    8.56    0.95
   5  13   0    0.00    0.23
   5  13   0   -0.17    0.41
   5  13   0    0.28    0.13
   5 -13   0    0.13    0.51
  -5  13   0   -0.01    0.52
  -5 -13   0    0.61    0.35
  -5  13   0   -0.05    0.34
   5 -13   0    0.21    0.24
  -5 -13   0    0.20    0.25
   5  13   1   25.13    1.00
   5  13   1   25.23    0.97
   5  13   1   22.45    1.35
  -5 -13  -1   23.58    1.06
  -5 -13  -1   23.57    1.35
  -5  13  -1   28.97    1.99
   5 -13   1   24.01    1.79
   5  13   1   23.72    0.96
  -5  13  -1   24.73    1.51
   5  13   2    2.61    0.46
  -5  13  -2    2.55    0.60
  -5 -13  -2    2.44    0.30
  -5  13  -2    2.50    0.58
   5 -13   2    2.62    0.68
   5  13   2    2.02    0.54
   5 -13   2    2.51    0.73
   5 -13   2    2.59    0.57
   5  13   2    2.68    0.45
   5 -13   3    1.27    0.48
  -5  13  -3    2.56    0.57
  -5  13  -3    1.97    0.71
   5 -13   3    2.07    0.64
   5  13   3    1.36    0.45
   5  13   3    0.94    0.50
   5 -13   3    1.85    0.57
   5  13   3    1.17    0.45
   5 -13   3    1.34    0.71
   5  13   4    0.88    0.48
  -5  13  -4    0.56    0.49
   5 -13   4    0.32    0.49
   5 -13   4   -0.11    0.40
   5 -13   4    1.00    0.56
   5 -13   4    0.63    0.53
  -5  13  -4    0.69    0.40
   5  13   4    0.16    0.53
   5 -13   4    0.45    0.51
   5  13   4    0.02    0.41
   5 -13   5    9.14    1.12
   5  13   5    7.11    1.02
  -5  13  -5    9.10    1.19
   5  13   5    7.84    1.22
   5 -13   5    7.48    1.22
   5 -13   5    6.35    0.96
   5 -13   5    6.82    1.04
  -5  13  -5    8.16    0.88
   5  13   5    7.32    1.06
   5 -13   6   93.33    3.52
   5  13   6   93.44    2.54
   5  13   6   99.67    2.17
   5  13   6   95.23    3.62
   5 -13   6  100.23    3.95
  -5  13  -6   95.55    3.80
  -5  13  -6   97.08    2.97
   5  13   6   97.60    4.24
  -5  13  -7   46.68    2.83
   5  13   7   49.60    3.34
  -5  13  -7   49.46    2.14
  -5 -13  -7   51.86    2.56
   5 -13   7   52.32    3.02
   5  13   7   46.56    1.92
   5 -13   7   46.88    2.63
   5  13   7   47.56    2.79
  -5  13  -8  169.07    5.55
   5  13   8  166.64    6.53
   5  13   8  163.16    5.57
   5  13   8  158.27    3.77
   5 -13   8  166.25    5.22
   5 -13   8  167.25    5.63
   5 -13   9    0.52    0.74
   5 -13   9    0.21    0.59
   5 -13   9    1.72    0.83
   5  13   9    2.27    1.26
   5  13   9    1.54    0.89
   5 -13  10    2.42    0.90
  -5 -15  10   -0.23    0.52
  -5 -15   9    2.69    1.06
  -5  15   9    2.07    1.21
  -5 -15   9    1.60    0.67
  -5 -15   8   -0.53    0.78
  -5  15   8   -0.51    0.96
  -5 -15   8   -0.51    0.54
   5 -15  -7   24.61    1.88
  -5 -15   7   21.82    2.21
  -5 -15   7   21.61    1.78
  -5  15   7   23.09    2.42
  -5 -15   7   24.36    1.71
   5 -15  -6    1.23    0.51
  -5 -15   6    1.24    0.56
  -5  15   6    1.97    0.96
  -5  15   6    1.66    0.70
  -5 -15   6    1.79    0.72
  -5 -15   6    1.21    0.45
   5 -15  -5    1.06    0.53
  -5 -15   5    0.89    0.46
  -5 -15   5    1.07    0.61
  -5  15   5   -0.78    0.79
  -5 -15   5   -0.05    0.56
  -5  15   5    0.55    0.48
  -5 -15   4   16.66    1.54
  -5  15   4   16.22    1.75
   5  15  -4   16.92    1.40
  -5 -15   4   15.78    1.04
   5 -15  -4   16.13    1.66
   5 -15  -4   16.93    1.31
  -5  15   4   16.38    1.48
   5  15  -4   16.21    1.41
  -5 -15   4   17.82    1.50
   5 -15  -4   16.18    1.47
  -5 -15   4   17.43    0.91
   5 -15  -3   94.54    3.70
  -5  15   3   91.64    3.79
   5 -15  -3   83.51    1.35
  -5 -15   3   90.65    3.19
   5  15  -3   93.89    3.01
  -5  15   3   92.14    3.31
  -5 -15   3   85.52    1.81
   5 -15  -3   88.32    2.91
  -5 -15   3   88.55    2.95
   5 -15  -3   89.89    3.26
  -5 -15   3   90.38    1.52
  -5  15   2  100.80    3.81
  -5 -15   2  106.67    3.23
   5  15  -2  102.45    2.95
   5 -15  -2  100.19    3.70
   5 -15  -2  100.86    3.08
  -5  15   2  103.24    3.37
   5 -15  -2  102.38    1.89
  -5 -15   2   98.98    2.91
   5 -15  -1   16.17    1.52
  -5  15   1   15.72    1.34
   5 -15  -1   16.32    0.91
   5 -15  -1   17.07    1.30
   5  15  -1   16.36    1.11
  -5 -15   1   17.54    1.19
   5  15  -1   14.89    1.13
  -5  15   1   15.66    1.56
  -5  15   0    3.36    0.87
   5  15   0    3.53    0.31
   5  15   0    4.14    0.65
   5 -15   0    3.78    0.87
  -5  15   0    4.29    0.73
  -5  15   0    4.06    0.92
  -5 -15   0    3.49    0.60
   5  15   0    4.26    0.55
   5  15   1    0.24    0.18
   5 -15   1    0.29    0.50
  -5  15  -1    0.47    0.42
   5  15   1    0.14    0.47
  -5  15  -1    0.94    0.67
   5  15   1    0.11    0.22
  -5 -15  -1    0.34    0.36
  -5  15  -1    0.12    0.62
  -5 -15  -1    0.03    0.21
   5  15   2   15.58    0.98
  -5 -15  -2   16.00    0.80
   5  15   2   16.21    1.35
  -5  15  -2   16.37    1.53
  -5  15  -2   17.40    1.32
   5 -15   2   15.81    1.25
   5  15   2   16.49    1.03
   5 -15   2   16.97    1.64
   5 -15   3    2.68    0.83
   5 -15   3    2.84    0.64
   5 -15   3    2.78    0.72
   5  15   3    2.99    0.58
  -5  15  -3    3.37    0.63
  -5  15  -3    3.13    0.80
   5 -15   3    2.69    0.72
   5  15   3    3.20    0.71
   5 -15   3    2.84    0.67
   5  15   3    3.38    0.63
   5 -15   4    0.38    0.55
   5  15   4    1.35    0.51
  -5  15  -4    1.39    0.76
  -5  15  -4    0.79    0.38
   5 -15   4    2.20    0.82
   5  15   4    0.27    0.54
   5 -15   4    1.15    0.58
   5 -15   4    0.78    0.49
   5  15   4    0.09    0.43
   5 -15   4    0.93    0.63
   5 -15   5    1.78    0.65
   5  15   5    2.80    0.69
  -5  15  -5   -0.05    0.69
   5 -15   5    2.90    0.92
  -5  15  -5    1.90    0.54
   5 -15   5    2.20    0.70
   5 -15   5    2.07    0.68
   5  15   5    1.79    0.81
   5  15   5    1.40    0.55
  -5  15  -6    6.64    1.16
   5 -15   6    6.47    1.05
  -5  15  -6    5.62    0.82
   5  15   6    5.15    0.56
   5 -15   6    6.47    1.10
   5  15   6    4.40    0.56
   5  15   6    5.39    1.09
   5  15   6    5.83    1.07
  -5  15  -7   52.91    3.00
   5  15   7   47.56    3.31
  -5  15  -7   45.33    2.18
   5 -15   7   49.50    3.01
   5  15   7   46.93    1.85
   5  15   7   44.90    2.77
   5 -15   7   51.06    2.83
   5 -15   8    7.62    1.23
   5 -15   8    6.28    1.23
  -5  15  -8    8.02    1.40
   5  15   8    5.15    1.16
   5  15   8    5.11    1.36
   5 -15   9   11.48    1.66
   5 -15   9    7.97    1.31
   5  15   9    8.71    1.85
   5 -15   9   10.29    1.62
   5  15   9    8.59    1.50
   5 -15  10   -1.31    0.86
  -5 -17  10    1.51    0.76
  -5 -17   9    4.59    1.27
  -5  17   9    1.73    1.15
  -5 -17   9    2.30    0.73
  -5  17   8   18.80    2.44
  -5 -17   8   14.32    1.97
  -5 -17   8   15.21    1.51
   5 -17  -7    5.17    1.00
  -5 -17   7    5.06    1.05
  -5  17   7    8.15    1.73
  -5 -17   7    4.92    1.21
  -5  17   7    1.34    0.79
  -5 -17   7    3.99    0.80
  -5 -17   6   29.22    2.29
  -5 -17   6   28.71    1.62
  -5  17   6   31.50    2.76
  -5 -17   6   30.36    1.92
  -5  17   6   28.94    2.20
  -5 -17   6   28.54    2.36
  -5 -17   5   33.34    2.32
  -5  17   5   34.16    2.31
  -5  17   5   29.27    2.58
   5  17  -5   33.09    1.87
  -5 -17   5   33.94    1.78
  -5 -17   5   35.01    2.36
  -5  17   4   18.40    1.94
  -5  17   4   16.96    1.63
  -5 -17   4   17.71    1.60
  -5 -17   4   19.50    1.14
   5  17  -4   20.93    1.33
   5  17  -4   21.74    1.69
  -5 -17   4   19.57    0.92
   5 -17  -4   19.14    1.86
   5  17  -4   19.78    1.58
   5 -17  -4   20.10    1.70
  -5 -17   4   18.00    1.54
  -5 -17   3    1.54    0.59
   5  17  -3    1.24    0.45
  -5  17   3    0.67    0.69
  -5  17   3    0.93    0.54
   5  17  -3    1.17    0.36
   5 -17  -3    1.16    0.19
   5 -17  -3    2.80    0.81
   5 -17  -3    1.49    0.53
  -5 -17   3    1.28    0.49
  -5 -17   3    1.25    0.21
  -5  17   2   18.52    1.79
  -5 -17   2   18.36    1.40
   5 -17  -2   18.28    0.86
   5 -17  -2   16.85    1.64
  -5 -17   2   16.86    1.40
  -5  17   2   18.55    1.51
   5  17  -2   18.80    0.93
   5  17  -2   18.56    1.33
  -5 -17   1   -0.58    0.43
   5  17  -1    0.19    0.29
  -5  17   1    0.76    0.58
  -5 -17   1    0.01    0.40
   5 -17  -1    0.60    0.62
   5  17  -1   -0.03    0.15
   5 -17  -1    0.22    0.23
  -5  17   1    0.27    0.42
   5  17  -1   -0.09    0.46
  -5  17   0    3.41    0.95
   5  17   0    2.38    0.63
   5 -17   0    2.17    0.75
  -5  17   0    3.30    0.87
  -5  17   0    2.28    0.59
  -5 -17   0    2.53    0.58
   5  17   0    2.67    0.53
   5  17   1   31.76    1.82
   5 -17   1   30.11    1.62
  -5 -17  -1   30.15    1.38
  -5  17  -1   31.88    2.20
  -5 -17  -1   27.82    1.70
  -5  17  -1   29.46    1.84
  -5  17  -1   28.06    2.24
   5 -17   1   32.48    2.27
   5  17   2   65.29    2.79
  -5 -17  -2   65.90    1.71
  -5  17  -2   66.17    3.12
   5 -17   2   65.64    2.59
  -5  17  -2   70.83    2.81
   5 -17   2   67.84    3.37
   5 -17   2   66.43    2.58
   5  17   2   70.05    2.19
   5 -17   3   76.39    3.69
  -5 -17  -3   67.58    1.29
   5  17   3   77.10    2.52
   5 -17   3   77.50    3.13
  -5  17  -3   79.35    3.45
   5  17   3   81.90    3.30
  -5  17  -3   77.43    2.90
   5 -17   3   76.82    3.04
   5 -17   3   79.52    2.91
   5 -17   3   76.10    3.46
   5  17   3   78.18    2.62
   5  17   4   10.73    1.13
   5 -17   4    9.03    1.15
   5 -17   4    9.65    1.23
  -5  17  -4   11.46    1.42
  -5  17  -4   10.48    1.12
   5 -17   4   10.71    1.21
   5  17   4    7.97    0.99
   5 -17   4   10.90    1.41
   5  17   4    9.47    1.29
   5 -17   5    1.24    0.72
  -5  17  -5    0.54    0.36
   5  17   5    0.56    0.47
  -5  17  -5    0.87    0.57
   5  17   5    0.16    0.25
   5 -17   5    0.92    0.63
   5  17   5    0.20    0.66
   5 -17   5    0.57    0.48
   5  17   5    1.24    0.58
   5  17   6   11.33    0.92
  -5  17  -6   11.04    1.41
  -5  17  -6   11.25    1.19
   5 -17   6   12.41    1.46
   5 -17   6   10.28    1.38
   5  17   6   11.30    1.60
   5  17   6   12.17    1.45
   5  17   7    0.24    0.51
  -5  17  -7    0.72    0.68
  -5  17  -7    0.33    0.40
   5 -17   7   -0.18    0.57
   5  17   7   -0.77    0.93
   5 -17   7   -0.50    0.66
  -5  17  -8    0.44    0.78
   5  17   8   -0.29    0.78
   5 -17   8    1.34    0.65
   5  17   8    0.42    0.63
   5 -17   8    0.04    0.62
   5 -17   9    6.13    1.32
  -5  17  -9    3.99    1.03
   5 -17   9    7.29    1.31
   5  17   9    3.97    1.35
   5  17   9    6.07    1.31
  -5 -19   9   11.85    1.46
  -5 -19   8    5.14    1.37
  -5  19   8    3.55    1.30
  -5 -19   8    6.87    1.06
  -5 -19   7  117.93    5.06
  -5  19   7  120.20    5.73
  -5 -19   7  117.22    3.54
   5 -19  -7  115.09    4.22
  -5  19   6    1.79    0.99
  -5 -19   6   -1.60    1.13
  -5 -19   6    0.57    0.41
  -5  19   6   -0.50    0.65
  -5 -19   5    0.35    0.28
  -5 -19   5    1.13    0.77
   5  19  -5    0.19    0.40
  -5 -19   5    0.22    0.33
  -5 -19   5    0.04    0.77
  -5  19   5    0.33    0.83
  -5  19   5   -0.32    0.57
  -5  19   4   67.25    3.81
  -5  19   4   70.49    3.24
  -5 -19   4   67.57    3.19
   5  19  -4   72.66    2.49
  -5 -19   4   68.52    3.12
  -5 -19   4   68.83    1.71
  -5 -19   3    0.91    0.17
  -5 -19   3    1.23    0.65
  -5 -19   3    0.98    0.52
  -5  19   3    0.94    0.52
  -5  19   3    1.80    0.93
   5  19  -3    2.08    0.62
   5  19  -3    1.28    0.39
   5 -19  -3    1.03    0.56
   5 -19  -3    1.39    0.59
   5  19  -3    1.78    0.54
  -5 -19   2   20.14    1.57
   5 -19  -2   18.37    1.82
  -5 -19   2   20.42    1.54
   5  19  -2   19.34    0.93
  -5  19   2   19.77    1.61
   5 -19  -2   20.30    0.97
   5  19  -2   21.44    1.51
   5 -19  -2   18.49    1.59
  -5  19   2   19.65    1.96
  -5  19   1   14.56    1.38
  -5 -19   1   14.58    1.24
  -5 -19   1   14.99    1.29
   5  19  -1   12.21    0.52
   5 -19  -1   14.66    1.64
   5  19  -1   14.43    1.18
   5  19  -1   14.52    1.29
  -5  19   1   13.98    1.67
   5 -19   0  126.95    4.64
  -5 -19   0  117.20    3.56
  -5  19   0  114.93    4.23
  -5  19   0  118.09    4.54
   5  19   0  122.76    3.69
  -5  19   0  126.11    3.92
  -5  19  -1    9.15    1.29
   5 -19   1    9.34    0.97
  -5  19  -1   12.10    1.28
   5 -19   1   10.90    1.48
  -5 -19  -1    9.93    1.11
  -5  19  -1   10.17    1.48
   5  19   1   12.01    1.26
  -5  19  -2  183.95    4.70
  -5 -19  -2  179.31    3.08
  -5  19  -2  186.85    5.36
  -5 -19  -2  186.53    4.84
   5 -19   2  182.84    4.48
   5 -19   2  176.76    4.30
   5  19   2  186.02    4.91
   5 -19   2  182.71    5.70
  -5 -19  -3    9.92    0.60
   5 -19   3    9.72    1.20
  -5  19  -3   10.93    1.51
  -5  19  -3   11.25    1.27
   5  19   3    9.26    1.26
   5 -19   3   10.89    1.24
   5 -19   3    9.78    1.11
   5  19   3   10.80    1.07
   5  19   4   -0.29    0.47
   5  19   4    0.98    0.53
  -5  19  -4   -0.06    0.71
   5  19   4   -0.96    0.73
  -5  19  -4    1.35    0.58
   5 -19   4   -0.06    0.67
   5 -19   4    0.98    0.63
   5 -19   4    0.22    0.52
   5 -19   4    0.30    0.48
   5  19   5   10.81    1.25
   5  19   5   11.74    1.02
  -5  19  -5   10.37    1.35
   5 -19   5   11.68    1.43
   5 -19   5   13.00    1.38
  -5  19  -5   12.02    1.29
   5  19   5   10.69    1.51
   5  19   5   10.31    1.26
   5 -19   5   11.69    1.37
   5 -19   6    1.23    0.71
   5  19   6   -0.25    0.33
  -5  19  -6   -0.28    0.58
  -5  19  -6    0.64    0.53
   5  19   6    0.63    0.66
   5 -19   6    0.10    0.68
   5  19   6    0.07    0.52
   5 -19   7   -0.05    0.61
   5  19   7   -0.14    0.71
  -5  19  -7    0.03    0.67
   5 -19   7    0.59    0.72
   5  19   7   -0.63    0.61
  -5  19  -8   19.64    2.07
   5 -19   8   19.84    2.05
   5 -19   8   19.46    2.11
   5  19   8   17.09    2.24
   5  19   8   18.81    2.02
  -5  19  -9   -0.17    0.64
  -5 -21   8   -0.04    0.79
  -5 -21   8    0.18    0.48
  -5 -21   7   22.06    2.29
  -5  21   7   27.03    2.92
  -5 -21   7   20.67    1.53
  -5 -21   6  161.12    5.72
  -5  21   6  155.92    6.40
  -5 -21   6  160.78    4.40
  -5  21   5   49.45    3.51
  -5 -21   5   49.16    2.94
  -5 -21   5   49.76    2.11
   5  21  -5   46.34    2.21
  -5 -21   5   52.18    3.05
  -5 -21   5   52.59    1.79
  -5  21   4  274.36    7.82
  -5 -21   4  275.40    6.67
   5  21  -4  272.04    4.79
  -5 -21   4  261.64    6.38
  -5 -21   4  277.33    3.32
  -5 -21   3   25.80    1.98
   5  21  -3   24.17    1.27
  -5 -21   3   20.79    0.67
  -5  21   3   25.90    2.46
  -5 -21   3   24.72    1.88
   5  21  -2   65.49    2.73
  -5 -21   2   59.71    2.78
  -5 -21   2   60.32    2.71
   5  21  -2   61.87    1.65
   5 -21  -2   58.80    2.87
  -5  21   2   57.84    3.40
  -5 -21   1   30.89    1.84
  -5 -21   1   32.31    2.02
   5  21  -1   28.88    0.92
  -5  21   1   33.96    2.15
   5  21  -1   29.29    1.94
  -5  21   1   30.26    2.45
  -5  21   0    6.03    1.26
   5 -21   0    6.03    0.78
   5  21   0    6.12    0.99
  -5 -21   0    6.61    0.85
   5 -21   0    6.76    1.17
  -5  21   0    6.94    1.04
  -5  21   0    5.85    1.10
  -5 -21   0    6.23    0.97
   5  21   0    6.16    0.61
  -5 -21   0    6.28    0.48
  -5 -21  -1   68.46    1.88
  -5 -21  -1   65.17    2.91
   5 -21   1   68.73    2.65
  -5  21  -1   69.38    3.41
  -5  21  -1   70.10    3.74
   5  21   1   63.19    2.93
   5  21   2  431.42    7.95
  -5  21  -2  458.91    8.64
  -5 -21  -2  449.60    5.24
   5 -21   2  447.41    6.90
   5 -21   2  443.83    7.21
  -5 -21  -2  451.12    7.84
  -5 -21  -3  291.20    3.53
   5 -21   3  294.32    6.50
  -5  21  -3  281.40    6.87
   5 -21   3  293.42    5.80
   5 -21   3  294.60    6.30
   5  21   3  277.68    6.68
   5  21   4    1.07    0.51
   5 -21   4    0.75    0.53
   5  21   4    1.36    0.78
  -5  21  -4    1.16    0.71
   5 -21   4    1.23    0.70
   5 -21   4    0.93    0.56
   5  21   4    0.47    0.45
   5  21   5    8.12    1.39
  -5  21  -5    9.07    1.31
   5  21   5    8.01    0.90
   5 -21   5    9.67    1.40
   5  21   5    9.34    1.23
   5 -21   5    9.14    1.36
   5 -21   6   41.03    2.77
  -5  21  -6   37.80    2.63
   5  21   6   33.11    2.79
   5 -21   6   39.14    2.75
   5  21   6   35.33    2.50
   5 -21   7    2.24    0.81
   5  21   7    1.76    0.81
  -5  21  -7    2.49    0.93
   5  21   7    1.88    0.97
   5 -21   7    4.62    1.20
  -5  21  -8    9.78    1.51
   5 -21   8   10.52    1.59
   5  21   8   13.13    2.24
   5  21   8    8.83    1.48
  -5 -23   7   36.17    3.02
  -5  23   7   33.96    3.31
  -5  23   6    1.58    0.91
  -5 -23   6    2.06    0.81
  -5 -23   5   16.14    1.86
  -5  23   5   14.99    1.98
   5  23  -5   16.70    1.37
  -5 -23   5   17.46    1.01
  -5  23   4   51.47    3.63
  -5 -23   4   56.35    3.07
   5  23  -4   53.79    2.17
  -5 -23   4   53.66    1.41
  -5 -23   4   56.63    3.11
  -5 -23   3   30.87    2.17
  -5 -23   3   31.94    2.21
   5  23  -3   31.62    1.46
  -5  23   3   31.52    2.73
  -5 -23   2    1.75    0.60
  -5  23   2    0.37    0.81
   5  23  -2    1.08    0.21
  -5 -23   2    1.89    0.68
   5  23  -2    1.47    0.62
  -5 -23   1    1.06    0.16
  -5  23   1    1.50    0.89
  -5 -23   1    1.23    0.55
   5  23  -1    1.62    0.30
  -5 -23   1    1.09    0.56
   5  23  -1    1.77    0.68
  -5 -23   0   90.87    3.53
  -5  23   0   91.73    4.12
   5  23   0   94.54    2.34
  -5 -23   0   91.98    3.05
   5 -23   0   95.82    2.94
  -5  23   0   89.66    4.35
   5  23   0   93.12    3.65
  -5 -23   0   91.57    1.84
  -5 -23  -1    0.49    0.28
   5  23   1    1.12    0.64
  -5 -23  -1    0.71    0.39
  -5  23  -1    1.08    0.74
   5 -23   1   -0.84    0.57
  -5 -23  -1    0.29    0.48
  -5  23  -1    0.05    0.60
   5  23   2  178.92    5.37
  -5 -23  -2  172.04    3.59
  -5 -23  -2  175.71    5.15
  -5  23  -2  163.91    5.37
   5 -23   2  176.90    5.14
   5 -23   2  174.63    4.65
   5 -23   2  184.35    4.46
   5 -23   3   20.38    1.81
   5  23   3   21.51    2.02
  -5 -23  -3   21.89    1.07
  -5  23  -3   20.97    2.01
   5 -23   3   22.42    1.83
   5 -23   3   21.95    1.67
   5  23   4    1.83    0.93
   5  23   4    1.32    0.52
   5 -23   4    2.40    0.75
  -5  23  -4    1.94    0.77
  -5 -23  -4    1.48    0.20
   5 -23   4    1.60    0.63
   5 -23   4    2.22    0.70
   5 -23   5    5.57    1.06
  -5  23  -5    5.11    1.12
   5  23   5    3.19    0.64
   5  23   5    4.89    1.22
   5  23   5    4.82    0.96
   5 -23   5    3.94    0.96
   5  23   6    0.73    0.77
  -5  23  -6    0.03    0.63
   5 -23   6    0.16    0.66
   5 -23   6    1.46    0.75
   5  23   6   -0.76    0.70
  -5  23  -7    8.02    1.43
   5  23   7    6.62    1.43
   5  23   7    4.75    1.09
   5 -23   7    5.70    1.21
  -5  23  -8   -0.08    0.59
   5  23   8   -0.83    0.81
  -5  25   7    1.77    1.01
  -5 -25   7    1.31    0.82
  -5  25   6   -0.15    0.89
  -5 -25   6    0.73    0.69
  -5  25   5   -2.73    1.32
  -5 -25   5    0.89    0.66
  -5 -25   4    1.07    0.22
  -5  25   4    1.05    0.86
  -5 -25   4    1.11    0.67
  -5 -25   3    1.87    0.60
  -5  25   3    0.89    0.79
  -5 -25   3    2.69    0.79
  -5 -25   2    1.24    0.56
   5  25  -2   -0.01    0.13
  -5 -25   2    1.04    0.61
  -5  25   1    2.66    1.06
  -5 -25   1    3.29    0.74
   5  25  -1    3.63    0.44
   5  25  -1    4.03    0.92
   5  25  -1    4.70    0.85
  -5 -25   1    2.64    0.28
  -5 -25   1    4.41    0.93
  -5  25   0    0.92    1.00
   5  25   0   -0.15    0.64
  -5 -25   0    0.09    0.19
  -5 -25   0   -0.22    0.54
  -5 -25   0   -0.05    0.40
   5  25   0    0.11    0.27
  -5  25   0    0.17    0.65
  -5 -25  -1    0.61    0.28
   5  25   1    1.58    0.77
  -5  25  -1   -0.01    0.63
  -5 -25  -1    0.77    0.45
   5 -25   1    0.05    0.42
  -5 -25  -1    0.68    0.75
  -5  25  -2    0.07    0.61
   5 -25   2   -0.11    0.56
   5  25   2    0.00    0.71
   5 -25   2    0.02    0.48
   5 -25   2    0.25    0.45
  -5 -25  -2    0.08    0.33
  -5 -25  -2    0.18    0.63
   5  25   3    4.76    1.04
  -5  25  -3    4.86    1.10
  -5 -25  -3    4.88    0.58
   5 -25   3    4.68    0.92
   5 -25   3    4.76    0.84
   5 -25   3    4.83    1.00
   5 -25   4    0.32    0.67
  -5  25  -4    0.57    0.61
   5  25   4   -0.31    0.64
  -5 -25  -4    0.40    0.16
   5 -25   4    0.44    0.54
   5 -25   4    0.86    0.66
  -5  25  -5    0.51    0.61
   5  25   5   -0.51    0.72
   5 -25   5    1.09    0.73
   5  25   6   -0.64    0.81
  -5  25  -6   -0.97    0.77
   5 -25   6    0.56    0.75
   5  25   6    0.46    0.58
  -5  25  -7    0.21    0.62
   5  25   7   -0.63    0.84
   5  25   7    0.40    0.62
  -5  25  -8    2.93    0.92
   5  25   8    0.82    0.63
  -5  27   6    5.79    1.55
  -5 -27   6    4.34    1.12
  -5  27   5    0.91    0.96
  -5 -27   5    0.54    0.69
  -5  27   4    2.28    1.13
  -5 -27   4    2.15    0.70
  -5 -27   3   48.79    2.93
  -5  27   3   45.11    3.54
  -5  27   2    8.66    1.62
  -5 -27   2   10.35    1.40
  -5 -27   2    9.44    1.30
  -5  27   1    1.64    0.92
  -5 -27   1    0.14    0.10
  -5 -27   1    0.15    0.44
   5  27  -1    0.40    0.23
  -5 -27   1    1.04    0.55
  -5  27   1    0.35    0.78
   5  27  -1    0.39    0.69
   5  27   0    4.80    1.13
  -5 -27   0    3.60    0.42
  -5 -27   0    3.72    0.84
  -5 -27   0    4.70    0.82
   5  27   0    4.99    0.67
  -5  27   0    2.83    0.93
   5  27   0    3.32    0.73
  -5  27   0    3.67    1.22
  -5 -27  -1    3.82    0.55
   5  27   1    3.88    1.08
   5 -27   1    3.54    0.85
  -5 -27  -1    3.99    0.77
  -5  27  -1    3.74    1.10
   5  27   1    2.65    0.57
   5 -27   1    4.13    0.73
  -5  27  -1    3.32    1.15
  -5 -27  -2  183.54    3.88
   5 -27   2  192.30    5.72
   5  27   2  173.72    5.83
  -5  27  -2  172.21    5.81
  -5 -27  -2  186.48    4.05
   5 -27   2  179.75    4.52
   5  27   3   16.85    1.95
  -5  27  -3   18.24    1.93
   5 -27   3   18.21    1.55
   5 -27   3   20.23    1.95
  -5  27  -4   16.52    1.92
   5  27   4   15.13    1.93
   5 -27   4   16.19    1.81
  -5  27  -5    1.94    0.88
   5  27   5    0.46    0.89
   5 -27   5    0.07    0.65
  -5  27  -6   -0.44    0.68
   5  27   6    1.03    1.09
  -5  27  -7   85.64    4.22
   5  27   7   79.33    4.98
  -5  29   5    0.36    1.03
  -5 -29   5    0.91    0.70
  -5 -29   4    6.93    1.27
  -5  29   4    4.04    1.38
  -5 -29   3    6.71    1.19
  -5  29   3    8.36    1.74
  -5 -29   2   20.23    1.90
  -5  29   2   20.40    2.54
  -5  29   1    1.97    1.14
  -5 -29   1    0.33    0.54
   5  29  -1    0.58    0.78
  -5  29   1    0.85    0.85
  -5 -29   0    0.46    0.40
  -5  29   0    0.71    0.74
   5 -29   0    0.17    0.42
  -5  29   0    1.60    0.97
   5  29   0    1.03    0.73
  -5  29  -1   19.69    2.45
  -5 -29  -1   18.96    1.54
  -5  29  -1   19.33    2.14
   5 -29   1   18.86    1.85
   5 -29   1   20.58    1.46
   5  29   1   17.85    2.00
  -5  29  -2    1.13    0.76
  -5 -29  -2   -0.08    0.37
   5  29   2   -0.36    0.68
   5 -29   2    0.21    0.40
   5 -29   2    1.43    0.81
   5  29   3    4.03    1.30
   5 -29   3    2.87    0.96
  -5  29  -3    2.73    0.87
   5 -29   3    2.30    0.67
   5  29   4    5.98    1.42
  -5  29  -4    3.62    1.01
   5 -29   4    4.73    1.21
  -5  29  -5    3.37    1.01
   5  29   5    2.07    0.77
   5 -29   5    2.63    1.12
   5  29   6   22.28    2.62
  -5  29  -6   20.77    2.15
  -5  29  -7    3.78    1.15
  -5 -31   5   13.02    1.80
  -5  31   4    2.08    1.14
  -5 -31   4   -0.69    0.79
  -5 -31   3    1.12    0.78
  -5  31   3    0.88    1.11
  -5  31   2    1.03    0.93
  -5 -31   2    0.28    0.51
  -5  31   1   -0.74    0.88
  -5 -31   1    0.28    0.51
  -5  31   1    0.49    0.80
   5  31  -1    0.95    0.77
  -5 -31   0    1.68    0.64
  -5  31   0    0.92    0.73
   5 -31   0    2.18    0.56
   5 -31   0    2.88    0.94
  -5  31   0    2.78    1.20
   5  31   0    1.86    0.86
   5  31   1    0.92    0.89
   5 -31   1    0.97    0.69
  -5 -31  -1    0.12    0.41
  -5  31  -1   -0.43    0.70
   5 -31   1    0.11    0.38
  -5  31  -1    0.67    0.93
   5  31   2   13.92    1.98
   5 -31   2   13.27    1.73
  -5 -31  -2   12.61    1.23
  -5  31  -2   10.83    1.64
   5 -31   2   14.66    1.35
   5 -31   3    0.52    0.64
   5  31   3   -0.61    1.11
  -5  31  -3   -0.21    0.65
   5  31   4    0.59    0.75
  -5  31  -4    0.59    0.83
  -5  31  -5    0.74    0.71
   5  31   5    0.49    0.79
  -5  31  -6    0.96    0.70
  -5 -33   4    3.87    1.09
  -5 -33   3    1.91    0.87
  -5 -33   2   -0.42    0.68
  -5  33   2   -1.43    1.17
  -5  33   2    1.08    0.99
  -5 -33   1    0.71    0.54
  -5  33   1    1.26    0.88
   5 -33  -1    2.75    0.87
  -5 -33   0    0.23    0.56
  -5  33   0   -1.18    0.81
   5 -33   0    0.66    0.57
   5  33   0    0.40    1.03
  -5  33   0    0.56    1.07
   5  33   1   10.17    1.74
  -5 -33  -1    8.33    1.12
  -5  33  -1    8.70    1.58
  -5  33  -1    9.55    1.93
   5 -33   1    7.55    1.22
   5  33   2   13.17    2.01
  -5  33  -2   17.66    2.09
   5 -33   2   14.85    1.82
   5  33   3    0.07    1.05
  -5  33  -3    0.56    0.79
   5  33   4   -1.41    1.16
  -5  33  -4    1.66    0.66
   5  33   5    0.14    1.17
  -5 -35   3   50.97    3.41
  -5 -35   2    5.23    1.18
   5 -35  -2    5.96    1.18
  -5  35   2    7.16    1.70
  -5 -35   1   -0.05    0.65
   5 -35  -1    0.50    0.57
  -5 -35   0    2.89    0.82
  -5  35   0    2.08    0.97
   5  35   0    3.00    1.03
   5 -35   0    2.48    0.86
  -5  35  -1    4.18    1.25
   5 -35   1    6.04    1.27
   5  35   1    2.65    1.06
  -5  35  -2  145.31    5.96
   5  35   2  150.25    6.42
   5  35   3    4.10    1.30
   5  35   4    0.45    0.92
  -5 -37   2    0.65    0.75
   5 -37  -2   -0.05    0.59
  -5  37   2    1.18    0.97
  -5 -37   1    2.56    0.93
  -5  37   1    2.04    1.02
   5 -37  -1    2.34    0.90
  -5  37   0   -0.43    0.80
   5  37   0    1.04    0.95
   5  37   1    2.28    1.09
   5  37   2    2.45    1.34
  -6   0  10   59.81    3.70
  -6   0   9   -0.56    0.77
   6   0  -9   -0.28    0.44
   6   0  -8    8.42    1.10
   6   0  -8    8.75    1.07
  -6   0   8    8.49    1.32
   6   0  -7    0.10    0.39
   6   0  -7    0.12    0.46
   6   0  -7    0.01    0.53
   6   0  -7    0.17    0.36
  -6   0   7   -0.37    0.57
   6   0  -6   39.20    2.21
   6   0  -6   40.64    1.95
   6   0  -6   43.51    2.31
  -6   0   6   42.36    2.32
   6   0  -6   40.37    2.13
   6   0  -5    0.27    0.38
   6   0  -5    0.40    0.42
  -6   0   5    0.41    0.55
   6   0  -4   70.82    2.71
   6   0  -4   72.60    2.36
   6   0  -3   -0.49    0.47
  -6   0   3   -0.17    0.37
   6   0  -3    0.11    0.31
  -6   0   2 2706.80   10.81
   6   0  -2 2643.47   12.22
  -6   0   1    0.09    0.26
   6   0  -1   -0.04    0.23
  -6   0   0 1430.07    9.53
   6   0   0 1419.23    6.86
   6   0   1    0.07    0.42
  -6   0  -1    0.07    0.33
   6   0   1   -0.82    0.63
   6   0   2  365.43    5.46
   6   0   2  369.75    4.60
   6   0   3   -0.06    0.50
   6   0   3    0.21    0.37
   6   0   3    0.56    0.33
  -6   0  -4    0.70    0.55
   6   0   4    1.54    0.63
   6   0   4    0.52    0.20
   6   0   4    0.91    0.48
   6   0   4    0.66    0.31
  -6   0  -5    0.19    0.51
   6   0   5   -0.03    0.27
   6   0   5    0.32    0.56
   6   0   5    0.09    0.47
   6   0   5   -0.44    0.49
  -6   0  -6  129.72    4.17
   6   0   6  132.04    3.02
   6   0   6  123.64    3.65
   6   0   7    0.16    0.43
   6   0   7    0.01    0.59
   6   0   8   31.74    1.84
   6   0   8   28.59    2.37
   6   0   8   27.42    2.05
   6   0   9    1.31    0.81
   6   0   9   -0.31    0.49
   6   0   9   -0.79    0.74
   6   0  10    3.48    0.98
   6   0  11    0.71    0.71
  -6  -2  11    2.17    0.93
  -6   2  10    0.47    0.91
  -6  -2  10   -0.59    0.73
  -6   2   9    0.70    0.78
  -6  -2   9   -0.15    0.67
   6  -2  -9    0.94    0.58
   6   2  -9    0.03    0.54
  -6   2   9    1.15    0.87
   6  -2  -8   26.60    1.81
   6  -2  -8   27.58    1.80
   6   2  -8   26.26    1.93
  -6   2   8   28.67    2.31
  -6  -2   8   28.32    2.17
  -6   2   8   27.28    2.42
   6   2  -7    0.50    0.50
   6  -2  -7    0.59    0.57
   6  -2  -7    0.74    0.37
   6   2  -7    0.76    0.53
  -6   2   7   -0.04    0.66
   6  -2  -7    0.49    0.46
  -6  -2   7    0.31    0.59
  -6   2   7    0.58    0.61
   6  -2  -6   74.07    3.02
   6   2  -6   79.64    3.09
  -6   2   6   74.56    3.28
   6   2  -6   72.88    2.68
   6  -2  -6   74.79    2.51
  -6   2   6   72.74    3.11
  -6  -2   6   73.72    2.95
   6  -2  -6   76.65    2.98
   6   2  -6   73.40    2.84
   6  -2  -5    0.62    0.46
   6   2  -5    1.21    0.49
   6   2  -5    0.39    0.35
   6  -2  -5    1.27    0.53
  -6   2   5    0.49    0.56
  -6  -2   5    0.59    0.53
  -6   2   5    0.97    0.58
   6   2  -4    2.40    0.56
   6   2  -4    1.40    0.54
   6  -2  -4    1.35    0.44
   6  -2  -4    1.68    0.45
   6   2  -3   60.34    2.33
  -6   2   3   57.52    2.07
   6  -2  -3   62.23    2.13
   6   2  -3   64.99    1.91
   6   2  -2   15.05    1.13
  -6   2   2   15.03    0.96
  -6  -2   2   17.13    0.79
   6  -2  -2   15.56    0.94
   6   2  -2   15.22    0.89
   6  -2  -1   50.01    1.50
  -6  -2   1   40.00    0.86
  -6   2   1   43.13    1.47
   6   2   0    0.51    0.20
   6  -2   0    0.33    0.32
  -6   2   0    0.31    0.39
  -6   2   0    0.56    0.36
  -6  -2   0   -0.12    0.35
   6  -2   1    1.14    0.49
  -6  -2  -1    0.88    0.38
  -6   2  -1    0.22    0.38
   6   2   1    0.41    0.40
   6  -2   1    0.51    0.42
   6  -2   1    0.25    0.38
  -6  -2  -2    3.70    0.62
   6   2   2    3.35    0.65
   6  -2   2    5.04    0.67
   6  -2   2    4.22    0.72
   6   2   3    1.93    0.56
   6  -2   3    2.00    0.53
   6  -2   3    1.22    0.43
   6  -2   3    2.37    0.42
   6   2   3    2.36    0.53
   6   2   3    1.90    0.31
   6  -2   4  635.44    6.01
  -6  -2  -4  646.70    7.81
  -6   2  -4  634.93    8.06
   6  -2   4  645.70    7.61
   6   2   4  624.96    8.14
   6  -2   4  647.98    8.81
   6  -2   4  648.42    4.57
   6   2   4  645.49    4.93
   6   2   4  637.89    4.45
   6   2   4  630.94    7.23
  -6  -2  -5    0.29    0.54
  -6   2  -5    1.26    0.65
   6   2   5    0.74    0.58
   6  -2   5    0.73    0.55
   6   2   5    0.57    0.29
   6  -2   5    0.52    0.38
   6  -2   5    0.59    0.47
   6  -2   5    0.40    0.50
   6   2   6   17.18    1.67
  -6   2  -6   16.24    1.53
   6   2   6   15.40    1.59
   6   2   6   17.14    1.05
   6  -2   6   16.42    1.39
   6   2   6   15.07    1.29
   6  -2   6   16.56    1.17
   6   2   7    0.59    0.79
   6  -2   7    0.67    0.66
   6  -2   7    0.22    0.38
   6  -2   7   -0.83    0.64
   6   2   7   -0.31    0.45
   6   2   7   -0.40    0.49
   6  -2   8    0.85    0.61
   6   2   8    0.07    0.59
   6  -2   8   -0.69    0.81
   6   2   8    0.17    0.44
   6   2   8    0.74    0.53
   6  -2   8   -0.42    0.41
   6   2   9    7.98    1.48
   6  -2   9    8.84    1.41
   6  -2   9    9.00    1.34
   6  -2   9    9.89    1.20
   6   2   9    8.66    1.24
   6  -2  10   28.76    2.41
   6   2  10   26.28    2.24
   6  -2  11    2.72    0.87
  -6  -4  11   -1.10    0.89
  -6   4  10   -0.76    1.16
  -6   4  10    0.56    0.73
  -6  -4  10    1.54    0.79
   6  -4  -9    5.56    0.82
   6   4  -9    4.91    0.90
   6  -4  -9    5.92    0.91
  -6   4   9    3.61    1.04
  -6   4   9    6.96    1.46
  -6  -4   9    6.60    1.28
  -6   4   8    4.92    1.06
   6  -4  -8    4.70    0.79
   6  -4  -8    5.99    0.87
  -6   4   8    5.78    1.19
  -6  -4   8    3.76    0.88
  -6  -4   7   26.42    1.82
   6  -4  -7   23.91    1.79
  -6   4   7   29.23    2.28
   6  -4  -7   27.67    1.82
   6   4  -7   26.19    1.85
   6  -4  -7   26.24    1.58
  -6   4   7   25.86    2.07
  -6  -4   7   27.10    1.93
   6  -4  -6    5.00    0.85
   6   4  -6    4.23    0.68
   6   4  -6    5.94    0.88
   6  -4  -6    5.20    0.95
  -6   4   6    4.20    0.98
   6  -4  -6    4.30    0.79
   6   4  -6    4.21    0.73
   6  -4  -6    3.77    0.61
  -6   4   6    4.48    0.96
  -6  -4   6    4.31    0.83
  -6  -4   6    1.12    0.62
   6  -4  -5   29.19    1.87
  -6   4   5   29.94    1.94
   6   4  -5   27.81    1.77
   6   4  -5   25.71    1.50
   6  -4  -5   27.61    1.71
  -6   4   5   29.81    1.94
  -6  -4   5   27.80    2.01
   6   4  -4   10.04    1.04
   6  -4  -4    9.15    0.95
   6   4  -4    8.55    0.76
  -6  -4   4    9.44    1.11
   6  -4  -4    9.02    1.09
   6   4  -3    9.39    0.93
  -6   4   3    7.71    0.87
   6  -4  -3    7.69    0.84
   6   4  -3    9.01    0.71
   6   4  -2   99.62    2.74
  -6   4   2   88.24    2.52
   6  -4  -2   93.71    2.47
   6   4  -2   93.31    1.88
   6   4  -1   22.82    1.23
   6  -4  -1   21.62    1.15
  -6  -4   1   22.71    0.96
  -6   4   1   20.78    1.38
  -6   4   1   21.18    1.18
  -6  -4   0   14.36    0.80
   6   4   0   16.30    0.88
  -6   4   0   16.03    1.18
  -6   4   0   16.00    1.07
   6  -4   0   15.54    1.06
  -6  -4  -1    2.11    0.43
   6  -4   1    1.51    0.45
   6  -4   1    2.43    0.57
  -6   4  -1    1.69    0.47
   6   4   1    1.95    0.41
   6  -4   1    1.66    0.49
  -6  -4  -2    5.47    0.68
   6   4   2    6.57    0.76
  -6   4  -2    6.18    0.73
   6  -4   2    6.54    0.90
   6  -4   2    6.23    0.66
   6  -4   3    5.19    0.80
   6   4   3    5.80    0.78
  -6   4  -3    6.48    0.72
   6  -4   3    6.17    0.60
   6   4   3    5.33    0.68
  -6  -4  -4    0.24    0.47
   6  -4   4    0.04    0.43
  -6   4  -4   -0.81    0.63
   6   4   4    0.60    0.45
   6   4   4    0.22    0.17
   6  -4   4    0.27    0.42
   6   4   4    0.58    0.29
  -6   4  -4    0.32    0.31
   6   4   4    0.68    0.42
   6  -4   4   -0.08    0.36
   6   4   5   31.75    1.96
  -6   4  -5   32.80    2.05
   6   4   5   30.17    2.03
   6   4   5   33.08    1.11
   6  -4   5   35.72    2.28
   6  -4   5   30.14    1.52
   6  -4   5   30.80    1.81
   6  -4   5   29.47    1.82
   6   4   6    3.16    0.86
   6  -4   6    2.31    0.56
  -6   4  -6    3.19    0.85
   6   4   6    1.83    0.59
   6   4   6    2.66    0.42
   6   4   6    2.04    0.58
   6  -4   6    1.90    0.65
   6   4   7    0.26    0.52
  -6   4  -7    1.93    0.78
   6   4   7    1.27    0.40
   6  -4   7    1.91    0.57
   6  -4   7   -0.10    0.57
   6   4   7    1.02    0.51
   6   4   8    0.33    0.71
   6  -4   8    0.46    0.96
   6  -4   8    1.55    0.62
   6   4   8    1.08    0.45
   6  -4   8    0.76    0.53
   6   4   8    0.83    0.57
   6   4   9    1.55    0.81
   6  -4   9    1.74    0.87
   6   4   9    0.66    0.48
   6  -4   9    1.43    0.71
   6  -4   9    0.94    0.51
   6  -4  10    1.19    0.73
   6   4  10    2.28    0.84
  -6  -6  11    0.63    0.77
  -6  -6  10   -0.22    0.63
  -6   6  10    0.77    0.78
   6  -6  -9    6.87    0.85
  -6   6   9    8.02    1.54
  -6   6   9    6.38    1.29
  -6  -6   9    7.21    1.25
   6  -6  -8    8.69    1.04
   6  -6  -8    9.53    0.97
  -6   6   8    9.07    1.56
  -6   6   8    9.02    1.41
  -6  -6   8    7.09    1.13
  -6  -6   8    7.36    1.35
  -6  -6   7   13.94    1.34
   6  -6  -7   12.09    1.32
   6  -6  -7   11.10    1.11
  -6  -6   7   11.29    1.54
   6  -6  -7   11.58    0.99
  -6   6   7   11.76    1.58
  -6  -6   7   12.94    1.32
  -6   6   7   10.38    1.35
  -6  -6   6    9.85    1.02
  -6  -6   6    7.15    1.19
   6   6  -6   10.69    1.20
   6  -6  -6    8.68    1.11
   6  -6  -6    8.17    0.95
   6   6  -6    9.26    1.08
   6  -6  -6    8.76    0.83
  -6   6   6    8.96    1.30
  -6   6   6   10.00    1.30
   6  -6  -6    9.30    1.16
  -6  -6   6    7.95    0.95
  -6  -6   5    0.27    0.34
   6   6  -5   -0.16    0.29
   6   6  -5   -0.17    0.40
   6  -6  -5   -0.11    0.44
  -6  -6   5    0.15    0.53
  -6   6   5   -0.24    0.58
   6  -6  -5    0.18    0.34
  -6  -6   4   42.50    2.28
   6   6  -4   46.66    2.13
  -6  -6   4   42.41    1.68
   6  -6  -4   42.09    2.06
   6   6  -4   44.29    1.64
   6  -6  -3  334.04    5.46
   6   6  -3  344.91    5.43
   6  -6  -3  328.54    5.34
   6   6  -3  326.49    3.73
  -6   6   2   91.88    2.84
   6   6  -2   98.95    2.69
   6  -6  -2   96.71    2.74
  -6   6   2   98.50    3.13
   6   6  -2   99.54    1.71
   6   6  -1   23.27    1.23
   6  -6  -1   22.13    1.33
  -6  -6   1   23.08    0.80
  -6   6   1   21.89    1.46
  -6   6   1   22.18    1.35
   6   6   0   10.56    0.77
  -6  -6   0    9.36    0.56
  -6   6   0    9.52    0.95
   6   6   0   10.00    0.61
  -6   6   0    9.20    0.93
   6  -6   0    9.52    0.94
   6   6   1  445.08    4.14
  -6  -6  -1  449.52    4.29
   6   6   1  434.01    4.59
   6  -6   1  437.87    5.22
   6  -6   1  417.56    6.27
  -6   6  -1  435.25    5.82
   6  -6   1  433.31    5.95
  -6  -6  -2   21.24    1.14
   6   6   2   20.87    1.21
  -6   6  -2   20.00    1.27
   6  -6   2   18.53    1.45
   6  -6   2   20.96    1.11
   6  -6   2   19.15    1.43
   6   6   2   19.64    0.74
   6   6   3    0.82    0.36
   6  -6   3    0.58    0.46
   6  -6   3    0.68    0.28
   6   6   3    0.76    0.36
  -6   6  -3    1.13    0.43
   6   6   4   24.10    1.57
  -6   6  -4   23.81    1.68
   6   6   4   23.36    1.57
   6  -6   4   22.81    1.77
   6  -6   4   25.71    1.48
  -6   6  -4   25.30    1.32
   6   6   4   23.66    1.38
   6  -6   4   24.44    1.59
   6  -6   4   21.81    1.49
   6   6   5   -0.12    0.49
   6  -6   5    0.40    0.44
  -6   6  -5   -0.14    0.43
   6   6   5    0.11    0.39
   6   6   5    0.25    0.14
   6  -6   5    0.67    0.58
   6   6   5    0.39    0.17
   6  -6   5   -0.12    0.40
   6  -6   5    0.66    0.44
  -6   6  -5    0.41    0.31
   6   6   6    3.42    0.83
   6   6   6    2.20    0.34
  -6   6  -6    3.71    0.92
   6  -6   6    3.39    0.68
  -6   6  -6    2.61    0.44
   6  -6   6    1.69    0.63
   6   6   6    2.82    0.59
   6   6   7    0.79    0.57
  -6   6  -7   -0.15    0.51
   6  -6   7    0.56    0.47
   6  -6   7    1.10    0.67
   6   6   7    0.01    0.52
   6   6   8    9.87    1.49
   6  -6   8    8.22    1.23
   6  -6   8    9.64    1.20
   6  -6   8    8.72    1.26
   6   6   8    9.72    1.17
   6   6   9   -0.50    0.82
   6  -6   9   -0.13    0.72
   6   6   9    0.59    0.51
   6  -6   9    1.12    0.68
   6  -6   9    0.80    0.60
   6  -6  10    0.53    0.62
  -6  -8  11    0.59    0.73
  -6   8  10    1.60    1.15
  -6   8  10    2.33    1.00
  -6  -8  10    2.00    0.85
  -6  -8   9    9.53    1.66
  -6   8   9   11.35    1.79
  -6   8   9   10.99    1.76
   6  -8  -9   10.76    1.13
  -6  -8   9    9.44    1.36
  -6  -8   8    4.20    1.12
  -6   8   8    4.95    1.13
   6  -8  -8    4.37    0.75
   6  -8  -8    6.23    0.75
  -6   8   8    5.32    1.26
  -6  -8   8    3.77    0.83
  -6  -8   7   39.66    2.81
   6  -8  -7   42.59    2.43
  -6  -8   7   44.09    2.33
   6  -8  -7   41.46    2.12
   6  -8  -7   44.70    1.80
  -6   8   7   45.69    2.99
  -6   8   7   38.23    2.64
  -6  -8   7   41.73    2.29
   6  -8  -6    6.57    1.00
  -6  -8   6    8.10    0.93
   6  -8  -6    7.91    1.11
  -6  -8   6    7.77    1.25
   6  -8  -6    8.22    0.98
   6  -8  -6    7.89    0.72
   6   8  -6    8.25    1.06
   6   8  -6    7.61    1.03
  -6   8   6    6.91    1.21
  -6  -8   6    7.32    0.92
  -6  -8   5   22.91    1.87
   6  -8  -5   25.29    1.62
  -6  -8   5   24.78    1.39
   6   8  -5   24.88    1.71
  -6   8   5   23.67    1.92
   6  -8  -5   25.38    1.74
  -6  -8   4    0.13    0.24
   6   8  -4   -0.20    0.36
  -6  -8   4   -0.32    0.56
  -6  -8   4    0.00    0.24
  -6   8   4   -0.07    0.47
  -6   8   4    0.89    0.60
   6  -8  -4    0.01    0.39
  -6  -8   3   11.61    1.17
  -6  -8   3   12.23    0.69
  -6   8   3   11.90    1.17
   6  -8  -3   11.17    1.14
   6   8  -3   10.85    1.02
   6   8  -3   12.15    0.69
   6  -8  -3   10.70    1.05
  -6   8   2  176.89    4.19
   6   8  -2  180.50    3.63
   6  -8  -2  170.27    3.91
  -6  -8   2  175.02    2.58
   6   8  -2  173.37    1.91
  -6  -8   1   40.33    1.77
   6  -8  -1   42.34    1.96
  -6  -8   1   40.60    0.91
  -6   8   1   41.76    2.00
   6   8  -1   42.07    1.60
   6   8  -1   40.89    0.76
   6   8   0  473.68    3.47
  -6  -8   0  464.94    3.07
   6   8   0  471.56    4.72
   6   8   0  465.81    3.55
   6  -8   0  475.76    6.48
  -6   8   0  472.45    6.40
   6  -8   1    3.01    0.67
   6   8   1    2.71    0.38
  -6   8  -1    3.36    0.67
   6  -8   1    3.35    0.57
   6   8   1    2.67    0.38
   6   8   1    3.21    0.37
   6   8   2   38.45    1.50
   6  -8   2   44.45    2.23
   6   8   2   39.10    1.60
   6   8   2   37.45    0.86
   6  -8   2   38.92    2.14
   6  -8   2   40.72    1.61
   6   8   2   41.18    1.65
   6   8   2   39.31    1.36
  -6   8  -2   41.12    1.82
   6   8   3  263.92    4.56
  -6   8  -3  265.38    5.52
   6  -8   3  280.73    6.03
   6   8   3  273.29    3.96
   6  -8   3  266.76    5.02
  -6   8  -3  264.04    4.50
   6   8   3  272.57    4.49
   6   8   4    1.14    0.44
  -6   8  -4    0.88    0.50
   6  -8   4    2.17    0.54
  -6   8  -4    1.31    0.40
   6  -8   4    1.88    0.62
   6  -8   4    1.63    0.58
   6   8   4    1.61    0.52
   6  -8   4    1.10    0.41
  -6   8  -5  160.57    4.59
   6   8   5  152.72    4.33
   6  -8   5  161.81    3.90
   6  -8   5  166.72    5.18
  -6   8  -5  158.22    3.47
   6  -8   5  155.76    4.33
   6  -8   5  157.99    4.29
   6   8   5  155.26    4.20
   6   8   6    6.41    1.05
  -6   8  -6    7.45    0.78
  -6   8  -6    6.45    1.09
   6  -8   6    6.77    0.92
   6  -8   6    6.70    1.02
  -6   8  -7   14.24    1.63
   6  -8   7   15.52    1.59
  -6   8  -7   16.36    1.05
   6   8   7   13.11    1.21
   6  -8   7   12.59    1.27
   6   8   7   11.71    1.50
   6   8   8    1.00    0.61
  -6   8  -8    1.34    0.74
   6  -8   8    0.60    0.53
   6  -8   8    2.43    0.81
   6   8   8    1.29    0.52
   6   8   9   -0.75    0.83
   6  -8   9    1.16    0.69
   6  -8   9    0.54    0.70
   6  -8   9    0.81    0.78
   6   8   9    0.82    0.45
   6  -8  10   16.66    1.96
   6  -8  10   18.97    1.92
  -6 -10  11    1.51    0.85
  -6  10  10    1.49    1.24
  -6 -10  10    1.98    0.88
  -6 -10  10    0.93    0.85
  -6 -10   9    7.56    1.58
   6 -10  -9    9.99    1.05
  -6  10   9   10.73    1.72
  -6  10   9    9.88    1.82
  -6 -10   9   10.31    1.42
  -6 -10   8   20.09    2.22
  -6  10   8   20.56    2.31
   6 -10  -8   18.91    1.45
   6 -10  -8   18.71    1.13
  -6  10   8   17.75    2.08
  -6 -10   8   22.70    1.84
  -6 -10   7   -0.39    0.59
  -6 -10   7    0.02    0.65
   6 -10  -7    0.29    0.44
  -6  10   7    0.46    0.77
   6 -10  -7    0.39    0.30
   6 -10  -7   -0.28    0.47
  -6 -10   7    0.05    0.47
   6 -10  -6   23.48    1.85
  -6 -10   6   26.46    2.13
  -6 -10   6   24.95    1.61
  -6  10   6   24.45    2.19
   6 -10  -6   23.76    1.62
   6 -10  -6   26.00    1.17
  -6 -10   6   26.67    1.59
  -6 -10   5    1.87    0.50
  -6 -10   5    0.91    0.60
   6 -10  -5    1.20    0.55
  -6  10   5    1.67    0.82
   6  10  -5    1.12    0.44
   6 -10  -5    1.36    0.52
  -6  10   4   -0.31    0.52
  -6 -10   4   -0.24    0.29
  -6 -10   4   -0.70    0.62
   6 -10  -4   -0.04    0.44
   6  10  -4   -0.07    0.31
  -6  10   4   -0.41    0.63
  -6 -10   4   -0.17    0.27
   6 -10  -4    0.12    0.35
   6 -10  -3   -0.23    0.41
  -6 -10   3   -0.02    0.17
  -6 -10   3   -0.38    0.56
  -6  10   3   -0.20    0.57
   6  10  -3    0.10    0.32
  -6  10   3   -0.80    0.60
   6 -10  -3   -0.30    0.37
  -6 -10   3    0.24    0.21
   6 -10  -3   -0.25    0.53
  -6 -10   2    2.16    0.39
   6  10  -2    1.72    0.42
   6 -10  -2    1.76    0.52
  -6  10   2    1.93    0.58
   6  10  -1    1.39    0.39
   6 -10  -1    1.82    0.53
  -6 -10   1    1.84    0.32
  -6  10   1    2.18    0.57
   6 -10   0   26.62    1.69
  -6 -10   0   25.97    1.28
  -6  10   0   26.59    1.61
   6  10   0   25.05    0.76
  -6 -10   0   26.64    0.99
   6  10   0   26.46    1.15
   6  10   0   25.63    0.68
   6  10   0   26.34    1.03
   6  10   1   63.94    1.61
   6  10   1   65.04    1.90
   6 -10   1   65.47    2.18
  -6  10  -1   66.05    2.46
   6  10   1   65.73    1.49
   6 -10   1   66.48    2.72
   6  10   1   65.66    1.54
   6  10   2   36.29    1.49
   6  10   2   37.21    0.83
  -6  10  -2   36.81    2.14
   6 -10   2   37.21    2.16
   6  10   2   34.90    1.63
  -6  10  -2   38.62    1.86
   6 -10   2   38.86    1.65
   6  10   2   39.10    1.26
   6 -10   2   35.54    1.73
   6 -10   2   37.18    2.16
   6  10   2   36.49    1.41
   6  10   3    1.96    0.52
   6  10   3    3.17    0.62
   6  10   3    3.40    0.61
  -6  10  -3    2.32    0.47
   6 -10   3    2.22    0.65
  -6  10  -3    2.55    0.77
   6 -10   3    3.71    0.82
   6 -10   3    3.08    0.71
   6 -10   3    2.96    0.62
   6  10   3    2.86    0.51
   6  10   4    6.20    0.83
   6 -10   4    5.22    0.77
   6  10   4    5.62    0.82
  -6  10  -4    4.57    0.91
   6 -10   4    5.84    1.12
  -6  10  -4    5.49    0.72
   6 -10   4    5.56    0.88
   6 -10   4    5.22    0.84
   6  10   5    9.96    1.16
  -6  10  -5    8.90    0.89
  -6  10  -5    9.56    1.27
   6 -10   5   12.12    1.46
   6 -10   5    9.76    1.12
   6 -10   5    9.96    1.13
   6 -10   5    9.09    1.14
   6  10   5    9.99    1.15
   6  10   6   -0.28    0.55
  -6  10  -6    0.91    0.62
   6  10   6    0.30    0.13
  -6  10  -6    1.21    0.51
   6 -10   6    0.46    0.51
   6 -10   6    0.24    0.53
   6  10   7    0.56    0.66
  -6  10  -7   -0.37    0.65
   6 -10   7    0.10    0.61
  -6  10  -7    0.45    0.32
   6  10   7    0.16    0.33
   6 -10   7    0.31    0.51
   6  10   8    2.09    0.90
  -6  10  -8    1.48    0.74
   6 -10   8    1.80    0.78
   6  10   8    2.04    0.57
   6 -10   8    2.31    0.72
   6 -10   9    0.20    0.74
   6 -10   9    0.01    0.60
   6 -10   9   -1.30    0.69
   6  10   9   -0.32    0.59
   6 -10  10   -0.93    0.68
  -6 -12  11    7.75    1.34
  -6 -12  10   -0.54    0.80
  -6 -12  10   -0.21    0.78
   6 -12  -9   -0.46    0.55
  -6 -12   9    0.01    0.69
  -6  12   9   -0.48    0.85
  -6 -12   9    0.07    0.49
  -6  12   8    2.09    0.89
  -6 -12   8    3.71    1.09
   6 -12  -8    4.53    0.83
  -6 -12   8    2.67    0.79
  -6 -12   7    7.67    1.04
   6 -12  -7    8.31    1.18
  -6 -12   7    6.53    1.27
   6 -12  -7    8.85    0.64
  -6  12   7   10.30    1.66
   6 -12  -7    8.94    1.06
  -6 -12   7    7.95    1.03
  -6 -12   6    4.01    0.69
  -6  12   6    3.62    1.03
  -6 -12   6    2.18    0.85
  -6 -12   6    3.64    0.64
   6 -12  -6    3.25    0.70
   6 -12  -6    3.21    0.38
   6 -12  -6    4.81    0.89
   6  12  -5    5.61    0.90
  -6 -12   5    5.20    0.67
  -6  12   5    4.29    0.86
   6 -12  -5    5.16    0.84
  -6 -12   5    4.91    1.04
  -6  12   5    5.60    1.09
   6 -12  -5    5.70    0.45
   6 -12  -5    6.18    0.99
  -6 -12   4    4.19    0.53
   6 -12  -4    4.72    0.78
  -6  12   4    4.50    1.04
  -6 -12   4    3.96    0.89
  -6  12   4    3.98    0.75
  -6 -12   4    3.89    0.47
   6 -12  -4    3.84    0.76
   6  12  -4    4.88    0.83
   6 -12  -4    3.86    0.81
  -6  12   3    0.37    0.41
   6 -12  -3    0.41    0.37
  -6 -12   3    0.32    0.36
  -6 -12   3    0.01    0.17
   6 -12  -3    0.54    0.51
  -6  12   3    0.58    0.62
  -6 -12   3    0.07    0.49
   6 -12  -3    0.12    0.46
  -6 -12   3    0.05    0.16
   6  12  -3    0.46    0.43
  -6  12   2  155.92    4.45
   6 -12  -2  148.16    4.20
   6 -12  -2  145.78    3.61
  -6  12   2  148.73    4.09
   6  12  -2  150.55    3.40
  -6 -12   2  148.52    2.97
   6 -12  -1    2.33    0.67
  -6 -12   1    3.43    0.47
  -6  12   1    2.77    0.68
   6  12  -1    2.84    0.52
   6 -12   0  115.93    3.73
  -6 -12   0  106.55    2.64
  -6 -12   0  112.85    2.37
  -6  12   0  110.57    3.78
  -6  12   0  112.42    3.35
   6  12   0  106.21    1.27
   6  12   0  109.64    2.41
   6  12   0  106.75    2.38
   6  12   1    9.41    0.62
   6  12   1    9.22    0.61
   6  12   1    9.58    0.83
  -6  12  -1   10.80    1.30
   6 -12   1    9.89    0.92
  -6  12  -1    9.69    1.02
  -6 -12  -1   10.15    0.73
   6  12   1   10.62    0.62
  -6  12  -1    9.61    1.27
   6 -12   1   10.39    1.17
   6  12   2    0.01    0.25
   6 -12   2   -0.17    0.48
  -6  12  -2   -1.31    0.69
   6  12   2    0.00    0.23
  -6  12  -2   -0.23    0.38
   6 -12   2    0.59    0.43
   6  12   2    0.33    0.30
   6  12   2    0.18    0.18
   6 -12   2   -0.27    0.53
   6  12   3    2.13    0.50
   6  12   3    2.07    0.45
  -6  12  -3    2.36    0.77
  -6  12  -3    2.62    0.58
   6 -12   3    1.60    0.61
   6 -12   3    2.22    0.62
   6 -12   3    3.30    0.73
   6  12   3    2.00    0.63
   6 -12   3    2.35    0.75
   6 -12   4    6.57    0.90
   6  12   4    7.49    0.88
  -6  12  -4    6.07    0.79
   6  12   4    5.91    0.81
  -6  12  -4    6.37    1.08
   6 -12   4    7.71    1.16
   6 -12   4    6.66    0.99
   6 -12   4    5.98    0.90
   6  12   4    6.05    0.99
   6 -12   4    3.81    0.91
   6  12   5  142.14    4.19
  -6  12  -5  141.46    4.59
   6 -12   5  141.10    4.31
  -6  12  -5  136.96    3.56
   6 -12   5  147.36    5.21
   6 -12   5  140.95    4.10
   6  12   5  144.59    4.71
   6 -12   5  143.42    4.33
   6  12   5  132.42    3.92
   6  12   6    0.41    0.49
  -6  12  -6   -0.29    0.61
   6  12   6    0.02    0.16
  -6  12  -6   -0.51    0.40
   6 -12   6    1.44    0.63
   6 -12   6   -0.32    0.49
   6  12   6   -0.10    0.69
   6  12   7    5.46    1.07
   6 -12   7    5.06    0.88
  -6  12  -7    7.71    1.31
  -6  12  -7    5.98    0.81
   6 -12   7    6.53    1.21
   6  12   7    5.56    0.76
   6  12   7    7.10    1.36
  -6  12  -8    6.28    1.22
   6 -12   8    4.79    0.97
   6 -12   8    4.17    1.04
   6  12   8    4.03    0.72
   6  12   8    5.90    1.50
   6  12   8    4.25    1.03
   6 -12   9   -0.31    0.75
   6 -12   9   -0.30    0.51
   6 -12   9    0.10    0.64
   6  12   9   -0.09    0.80
   6  12   9   -0.19    0.61
   6 -12  10   10.89    1.53
  -6 -14  10    2.33    0.93
  -6 -14   9    1.46    0.99
  -6  14   9    0.69    1.04
  -6 -14   9    0.99    0.60
  -6 -14   8    3.79    0.90
  -6 -14   8    3.35    1.04
   6 -14  -8    4.44    0.80
  -6  14   8    5.76    1.42
  -6 -14   8    3.08    0.77
   6 -14  -7    0.11    0.45
  -6 -14   7   -0.19    0.40
   6 -14  -7    0.31    0.46
  -6 -14   7    0.81    0.59
  -6 -14   7    0.87    0.58
  -6  14   7   -0.41    0.74
   6 -14  -6    0.12    0.42
  -6  14   6    0.24    0.57
  -6 -14   6    0.36    0.39
  -6  14   6    0.20    0.72
  -6 -14   6   -0.11    0.63
  -6 -14   5    0.02    0.53
  -6 -14   5    0.25    0.31
   6 -14  -5   -0.09    0.41
  -6  14   5    0.05    0.49
  -6  14   5    0.61    0.71
  -6  14   4    3.55    0.92
   6 -14  -4    3.88    0.76
   6  14  -4    2.34    0.60
  -6 -14   4    2.74    0.44
  -6 -14   4    2.55    0.82
  -6  14   4    1.12    0.50
   6 -14  -4    3.77    0.88
  -6 -14   4    2.91    0.40
   6 -14  -4    3.18    0.73
  -6 -14   4    2.93    0.69
   6  14  -3  277.96    5.16
  -6  14   3  276.91    6.51
  -6  14   3  277.73    5.93
  -6 -14   3  273.32    5.68
   6 -14  -3  268.60    5.13
  -6 -14   3  251.51    2.60
   6 -14  -3  280.66    5.86
  -6 -14   3  261.37    4.73
   6 -14  -3  275.35    6.21
   6 -14  -2   27.96    1.67
  -6  14   2   31.84    2.19
   6  14  -2   28.24    1.58
  -6 -14   2   29.00    1.75
   6 -14  -2   29.83    2.05
  -6  14   2   27.83    1.87
  -6 -14   2   26.60    1.41
   6  14  -1  123.39    2.99
   6 -14  -1  129.21    4.13
  -6 -14   1  119.49    2.77
   6 -14  -1  120.88    3.35
  -6  14   1  127.99    3.81
   6  14  -1  131.36    2.87
  -6  14   1  126.22    4.18
  -6  14   0    0.95    0.60
   6  14   0    1.47    0.36
   6  14   0    1.68    0.21
   6 -14   0    2.14    0.57
   6 -14   0    1.02    0.59
  -6 -14   0    2.48    0.49
  -6  14   0    1.11    0.47
  -6 -14   0    1.87    0.44
  -6  14   0    1.71    0.65
   6  14   0    1.69    0.39
  -6 -14  -1   10.24    0.77
   6  14   1    9.92    0.95
   6  14   1   10.29    0.65
  -6  14  -1    9.33    1.02
   6  14   1    9.41    0.43
   6  14   1   11.31    0.72
  -6  14  -1   10.20    1.30
  -6  14  -1   11.95    1.44
   6  14   1   10.20    0.65
   6 -14   1   10.83    1.28
   6  14   2   25.24    1.24
   6  14   2   26.57    1.59
  -6  14  -2   22.79    1.87
  -6  14  -2   24.53    1.60
   6 -14   2   25.34    1.57
   6  14   2   24.33    1.21
   6 -14   2   25.31    1.98
   6 -14   3    1.40    0.67
   6  14   3    1.70    0.45
  -6  14  -3    1.87    0.81
  -6  14  -3    1.95    0.57
   6 -14   3    2.72    0.86
   6 -14   3    2.63    0.72
   6  14   3    2.61    0.70
   6 -14   3    2.73    0.70
   6  14   3    2.38    0.53
   6 -14   4    1.50    0.81
   6  14   4    0.73    0.51
  -6  14  -4    1.28    0.69
  -6  14  -4    1.07    0.47
   6 -14   4    0.88    0.56
   6 -14   4    1.28    0.54
   6 -14   4    0.47    0.51
   6  14   4    0.13    0.54
   6 -14   4    0.80    0.58
   6  14   4    0.54    0.38
   6  14   5   -0.29    0.49
  -6  14  -5   -0.59    0.70
   6 -14   5    0.09    0.45
  -6  14  -5   -0.36    0.36
   6 -14   5    0.35    0.56
   6 -14   5   -0.23    0.59
   6  14   5    0.40    0.57
   6  14   5    0.84    0.57
  -6  14  -6   90.56    3.90
   6 -14   6   92.76    3.58
   6  14   6   94.41    2.21
  -6  14  -6   87.20    3.03
   6  14   6   87.76    4.11
   6 -14   6   86.88    3.77
   6  14   6   81.44    3.45
   6 -14   7    0.36    0.58
  -6  14  -7    1.42    0.78
  -6  14  -7    0.24    0.34
   6 -14   7    0.39    0.62
   6  14   7    0.28    0.38
   6  14   7   -0.61    0.83
   6  14   7    0.51    0.64
  -6  14  -8    1.50    0.90
   6 -14   8    0.51    0.60
   6 -14   8    1.23    0.87
   6  14   8    1.00    0.86
   6  14   8    1.38    0.92
   6 -14   9    1.55    0.94
   6 -14   9    1.65    0.82
   6 -14   9    0.90    0.67
   6  14   9    1.49    1.02
   6  14   9    0.33    0.62
   6 -14  10   -0.55    0.54
  -6 -16  10    2.10    0.66
  -6 -16   9    5.06    1.25
  -6  16   9    3.58    1.31
  -6 -16   9    4.13    0.96
  -6 -16   8    0.23    0.69
  -6  16   8    1.54    1.05
  -6 -16   8    0.60    0.48
   6 -16  -7    1.49    0.72
  -6 -16   7    1.53    0.58
  -6  16   7    1.90    1.00
  -6 -16   7    1.13    0.64
   6 -16  -7    1.75    0.59
  -6 -16   7    1.52    0.56
  -6 -16   6    2.15    0.60
   6 -16  -6    2.24    0.70
  -6  16   6    1.09    0.93
  -6 -16   6    2.35    0.92
  -6  16   6    0.80    0.56
  -6  16   5   -0.85    0.66
   6 -16  -5    0.58    0.49
  -6  16   5    0.70    0.79
  -6 -16   5    0.12    0.36
  -6 -16   5    0.14    0.56
  -6 -16   5   -0.28    0.44
  -6 -16   5   -0.08    0.26
  -6 -16   4    1.08    0.50
  -6 -16   4    1.43    0.56
  -6  16   4    2.31    0.72
   6 -16  -4    2.45    0.70
  -6 -16   4    2.06    0.39
   6 -16  -4    2.49    0.73
   6  16  -4    1.74    0.55
   6 -16  -4    2.05    0.81
  -6 -16   4    2.36    0.34
  -6  16   4    1.83    0.86
  -6 -16   3    1.28    0.55
  -6 -16   3    1.78    0.54
   6 -16  -3    3.07    0.83
   6 -16  -3    1.97    0.27
  -6  16   3    2.09    0.81
   6 -16  -3    1.98    0.60
  -6  16   3    1.91    0.58
   6  16  -3    2.11    0.58
   6 -16  -3    1.53    0.56
  -6 -16   2   10.76    0.99
  -6 -16   2   10.62    1.15
  -6  16   2    9.34    1.35
   6  16  -2   10.92    1.02
   6 -16  -2   10.39    1.10
  -6  16   2    9.13    1.16
   6 -16  -2   10.64    1.31
   6 -16  -2    9.66    0.66
   6 -16  -1    1.96    0.42
   6  16  -1    1.88    0.44
  -6  16   1    0.97    0.67
   6 -16  -1    1.65    0.54
   6 -16  -1    3.13    0.79
  -6 -16   1    1.66    0.40
  -6  16   1    1.73    0.49
   6  16  -1    3.11    0.61
  -6  16   0    0.32    0.68
   6  16   0    0.24    0.33
   6  16   0    0.12    0.12
   6 -16   0    1.46    0.66
  -6  16   0    0.66    0.45
  -6  16   0   -0.18    0.58
   6  16   0    0.19    0.24
  -6 -16   0    0.01    0.32
   6  16   1    1.77    0.30
   6 -16   1    1.50    0.60
   6  16   1    2.73    0.66
  -6  16  -1    2.22    0.90
  -6  16  -1    2.57    0.63
  -6 -16  -1    1.76    0.42
   6 -16   1    1.30    0.48
   6  16   1    2.03    0.32
  -6 -16  -1    1.69    0.54
  -6  16  -1    2.58    0.86
  -6 -16  -2    7.68    0.60
   6  16   2    7.28    0.70
   6 -16   2    7.40    1.25
  -6  16  -2    9.66    1.34
   6  16   2    8.69    1.01
  -6  16  -2    7.28    0.97
   6 -16   2    8.60    0.98
   6  16   2    8.48    0.77
   6  16   3   21.68    1.36
  -6  16  -3   19.47    1.82
   6 -16   3   19.68    1.57
   6  16   3   22.57    1.70
  -6  16  -3   23.13    1.64
   6 -16   3   18.23    1.73
   6 -16   3   21.82    1.62
   6 -16   3   21.61    2.01
   6  16   3   21.06    1.35
   6  16   4    2.29    0.59
  -6  16  -4    1.53    0.83
  -6  16  -4    2.14    0.59
   6 -16   4    0.92    0.63
   6 -16   4    2.55    0.73
   6  16   4    2.77    0.78
   6 -16   4    1.68    0.54
   6 -16   4    2.65    0.67
   6  16   4    1.74    0.55
   6  16   5    2.34    0.66
  -6  16  -5    0.96    0.67
   6 -16   5    2.37    0.76
   6 -16   5    2.80    0.74
   6  16   5    0.98    0.62
  -6  16  -5    1.97    0.56
   6 -16   5    2.54    0.72
   6  16   5    1.88    0.66
  -6  16  -6   -0.12    0.60
   6  16   6    0.21    0.26
  -6  16  -6    0.02    0.34
   6 -16   6   -0.02    0.50
   6  16   6    0.11    0.64
   6 -16   6    0.10    0.54
   6  16   6    0.06    0.47
   6 -16   7    6.09    1.14
  -6  16  -7    5.32    1.16
   6 -16   7    4.85    1.10
  -6  16  -7    6.00    0.90
   6  16   7    5.34    0.67
   6  16   7    6.25    1.37
   6  16   7    5.90    1.14
   6 -16   8    0.06    0.55
  -6  16  -8    1.81    0.75
   6 -16   8    0.54    0.73
   6  16   8    1.04    1.01
   6  16   8    0.12    0.56
  -6  16  -9    0.79    0.87
   6 -16   9    1.70    0.91
   6  16   9    0.14    0.87
   6  16   9    0.18    0.65
  -6 -18   9    0.89    0.60
  -6 -18   8   81.20    4.49
  -6  18   8   84.46    5.03
  -6 -18   8   88.30    3.39
  -6  18   7    2.20    1.17
  -6 -18   7    1.52    0.87
  -6 -18   7    2.36    0.63
  -6  18   6    2.69    1.01
  -6 -18   6    2.47    0.60
  -6 -18   6    2.57    0.94
  -6 -18   6    1.63    0.69
  -6  18   5    6.61    1.13
  -6 -18   5    7.09    0.84
  -6  18   5    5.54    1.27
  -6 -18   5    6.26    1.12
  -6 -18   5    7.41    0.69
  -6 -18   5    5.57    1.03
  -6  18   4   22.70    1.92
  -6  18   4   23.61    2.27
  -6 -18   4   20.11    1.83
  -6 -18   4   22.58    1.06
   6 -18  -4   21.84    1.65
  -6 -18   4   19.94    0.84
  -6 -18   4   23.34    1.77
  -6 -18   3    1.33    0.55
   6  18  -3    1.18    0.48
  -6  18   3    2.12    0.92
   6 -18  -3    0.86    0.56
   6 -18  -3    1.61    0.26
   6 -18  -3    1.48    0.71
  -6  18   3    0.14    0.52
  -6 -18   3    0.93    0.57
   6 -18  -3    1.61    0.67
  -6  18   2    2.93    0.74
  -6  18   2    1.30    0.64
  -6 -18   2    2.31    0.58
   6  18  -2    3.47    0.67
   6 -18  -2    2.89    0.42
   6 -18  -2    3.38    0.87
  -6 -18   2    2.72    0.70
  -6 -18   1  219.14    4.74
   6 -18  -1  232.22    6.22
  -6 -18   1  219.90    4.52
  -6  18   1  229.20    5.45
   6  18  -1  213.12    2.44
   6  18  -1  232.41    4.62
   6  18  -1  231.91    4.45
  -6  18   1  230.40    6.25
  -6  18   0    7.85    1.28
   6  18   0    7.26    0.92
   6  18   0    6.67    0.42
   6  18   0    7.04    0.76
   6 -18   0    7.92    1.26
  -6  18   0    8.62    1.11
  -6  18   0    8.20    1.27
  -6 -18   0    6.66    0.84
   6  18   1    0.17    0.19
   6  18   1   -0.35    0.49
   6 -18   1    0.25    0.61
  -6  18  -1   -0.33    0.67
   6 -18   1    0.56    0.46
  -6  18  -1   -0.03    0.36
  -6 -18  -1   -0.30    0.44
  -6  18  -1   -0.25    0.71
  -6 -18  -2   88.57    2.12
   6  18   2   92.46    2.45
   6  18   2   89.83    3.28
  -6  18  -2   92.55    3.37
  -6  18  -2   95.80    3.95
   6 -18   2   87.33    3.11
   6  18   2   92.29    2.50
   6 -18   2   92.40    4.06
   6  18   3    4.03    0.81
  -6  18  -3    5.80    0.97
   6  18   3    5.42    0.76
  -6  18  -3    5.88    1.16
   6 -18   3    7.03    0.98
   6 -18   3    6.49    0.99
   6  18   3    4.90    0.75
   6  18   4    1.08    0.60
   6 -18   4    0.37    0.53
  -6  18  -4   -0.05    0.63
   6  18   4   -0.62    0.72
  -6  18  -4    1.08    0.57
   6 -18   4    1.33    0.60
   6 -18   4    0.50    0.49
   6  18   4    1.03    0.53
   6 -18   5    2.83    0.85
   6  18   5    2.59    0.75
   6 -18   5    2.37    0.70
  -6  18  -5    3.02    0.83
   6  18   5    2.58    0.88
   6 -18   5    3.08    0.74
  -6  18  -5    3.20    0.69
   6  18   5    2.61    0.70
  -6  18  -6    4.00    0.98
   6 -18   6    5.01    1.03
   6 -18   6    4.68    1.10
   6  18   6    3.69    1.06
  -6  18  -6    3.28    0.66
   6  18   6    3.77    0.90
   6 -18   7    0.13    0.55
  -6  18  -7    0.18    0.62
   6 -18   7   -0.42    0.62
   6  18   7   -0.47    0.85
   6  18   7   -0.32    0.63
  -6  18  -8    3.60    1.22
   6 -18   8    3.48    1.03
   6 -18   8    2.06    0.93
   6  18   8   -0.21    0.92
   6  18   8    3.41    0.99
   6 -18   9    0.85    0.72
  -6 -20   8   77.50    4.52
  -6  20   8   76.17    4.91
  -6 -20   8   72.74    2.99
  -6 -20   7   58.25    3.78
  -6  20   7   61.36    4.20
  -6 -20   7   51.65    2.32
  -6 -20   6   27.39    2.44
  -6  20   6   29.35    2.87
  -6 -20   6   32.92    1.95
  -6  20   5   51.33    3.54
  -6 -20   5   53.16    3.17
   6  20  -5   50.95    2.30
  -6 -20   5   50.38    1.95
  -6 -20   5   51.05    1.64
  -6 -20   5   52.70    2.95
  -6 -20   4   10.11    1.26
  -6  20   4   10.91    1.74
   6  20  -4    9.66    0.93
  -6 -20   4    8.95    1.25
  -6 -20   4    9.20    0.52
  -6  20   3   10.51    1.57
   6  20  -3   10.33    0.84
   6 -20  -3    9.98    0.59
   6  20  -3   10.69    1.18
  -6 -20   3   10.90    1.35
  -6 -20   3    9.34    1.16
  -6 -20   2   75.32    2.93
  -6 -20   2   70.34    3.06
  -6  20   2   76.23    3.36
   6  20  -2   78.36    1.87
   6 -20  -2   77.76    2.06
  -6  20   2   73.33    3.84
   6  20  -2   76.74    2.93
   6 -20  -1   50.86    3.09
  -6 -20   1   45.56    2.23
  -6 -20   1   44.65    2.21
   6  20  -1   43.43    2.04
  -6  20   1   44.45    2.51
   6  20  -1   41.17    2.13
  -6  20   1   40.34    2.80
   6  20   0   18.18    0.72
   6 -20   0   19.59    1.96
  -6 -20   0   18.78    1.38
  -6 -20   0   20.43    1.50
  -6  20   0   17.97    1.82
   6  20   0   18.87    0.82
  -6  20   0   20.58    1.73
   6 -20   0   20.39    1.35
  -6  20   0   22.05    2.09
   6  20   0   20.11    1.55
   6  20   1   86.21    2.02
   6 -20   1   78.03    2.86
  -6 -20  -1   83.67    3.10
  -6  20  -1   79.73    3.76
  -6  20  -1   86.30    3.47
  -6  20  -1   88.95    4.23
   6  20   1   86.93    3.22
   6  20   2  220.90    5.44
   6  20   2  218.86    3.84
  -6 -20  -2  214.98    3.54
  -6  20  -2  223.97    6.25
  -6  20  -2  218.13    5.42
   6 -20   2  212.21    5.03
   6 -20   2  214.98    5.03
  -6 -20  -3   41.52    1.23
   6  20   3   48.61    2.10
   6  20   3   43.88    2.58
  -6  20  -3   47.95    2.91
   6 -20   3   46.65    2.59
   6 -20   3   47.71    2.45
   6 -20   3   46.68    2.54
   6  20   3   46.32    2.10
   6  20   4    0.95    0.48
   6 -20   4    1.07    0.54
  -6  20  -4    0.60    0.70
   6  20   4    1.42    0.73
   6 -20   4    0.00    0.56
   6  20   4    0.67    0.43
   6 -20   4    0.85    0.57
  -6  20  -5   54.95    3.20
   6 -20   5   57.01    3.06
   6  20   5   50.21    3.13
   6  20   5   52.46    2.70
   6 -20   5   52.34    2.86
   6 -20   5   54.43    3.06
  -6  20  -6    1.09    0.74
   6  20   6   -0.14    0.73
   6 -20   6    1.11    0.62
   6 -20   6    2.29    0.87
   6  20   6    0.65    0.57
   6  20   7    1.28    0.98
   6 -20   7    0.39    0.61
  -6  20  -7    0.69    0.83
   6 -20   7    0.84    0.68
   6  20   7    1.05    0.71
  -6  20  -8    4.19    1.07
   6  20   8    2.63    1.13
   6 -20   8    3.82    1.11
   6  20   8    3.88    1.03
  -6 -22   7    3.69    1.31
  -6  22   7    6.49    1.73
  -6  22   6   23.78    2.70
  -6 -22   6   29.57    2.57
  -6 -22   5   22.03    2.07
  -6  22   5   18.35    2.21
   6  22  -5   20.51    1.47
  -6 -22   5   22.24    1.02
  -6 -22   5   21.00    1.96
   6  22  -4   13.16    1.05
  -6  22   4   12.46    1.85
  -6 -22   4   10.86    0.45
  -6 -22   4   12.95    1.50
  -6 -22   4   12.91    1.45
  -6 -22   3  101.67    3.77
  -6 -22   3  103.36    3.97
   6  22  -3  106.11    2.59
  -6  22   3  102.09    4.84
  -6 -22   2   18.08    1.56
   6  22  -2   17.36    1.48
  -6  22   2   14.69    1.84
  -6 -22   2   16.16    1.59
   6 -22  -2   17.82    1.02
   6  22  -2   19.22    0.90
  -6 -22   1  411.66    6.98
   6  22  -1  405.56    7.05
  -6  22   1  406.12    9.20
   6  22   0   32.75    1.02
  -6 -22   0   35.33    1.94
   6  22   0   32.81    1.13
  -6 -22   0   33.95    2.05
  -6  22   0   29.65    2.40
  -6  22   0   32.70    2.63
   6 -22   0   32.10    1.74
   6  22   0   34.79    2.13
  -6 -22  -1   45.54    2.44
   6  22   1   46.24    1.54
  -6  22  -1   49.31    3.02
   6 -22   1   45.58    2.27
  -6  22  -1   45.10    3.13
   6  22   1   49.05    2.60
   6  22   2  167.14    5.00
   6  22   2  167.46    3.46
  -6  22  -2  171.00    5.57
   6 -22   2  164.56    4.55
   6 -22   2  171.11    4.52
  -6 -22  -3   11.63    0.74
   6  22   3   12.51    1.13
   6 -22   3   12.51    1.45
   6  22   3   11.42    1.50
  -6  22  -3   14.13    1.75
   6 -22   3   13.05    1.37
   6 -22   3   13.33    1.44
   6  22   4    0.73    0.44
  -6  22  -4    0.00    0.63
   6  22   4   -0.16    0.61
   6  22   4   -0.08    0.47
   6 -22   4    0.16    0.51
   6 -22   4    0.91    0.69
   6 -22   4    1.20    0.74
   6 -22   5    5.50    1.13
  -6  22  -5    6.11    1.25
   6  22   5    6.72    1.28
   6 -22   5    4.55    1.03
   6  22   5    5.33    0.96
   6 -22   5    5.25    1.02
  -6  22  -6    1.18    0.63
   6 -22   6   -0.04    0.56
   6  22   6    1.13    0.80
   6 -22   6   -0.45    0.75
   6  22   6    0.04    0.50
   6 -22   7    4.34    1.07
  -6  22  -7    5.16    1.17
   6  22   7    4.76    1.30
   6 -22   7    5.66    1.15
   6  22   7    3.73    1.00
  -6  22  -8    0.73    0.70
   6  22   8    1.17    1.00
   6  22   8   -0.09    0.64
  -6 -24   7    6.34    1.50
  -6  24   7    7.92    1.80
  -6  24   6   26.87    2.91
  -6 -24   6   24.73    2.40
  -6  24   5    6.88    1.59
  -6 -24   5   12.64    1.72
  -6 -24   4    1.10    0.59
  -6  24   4    0.77    0.86
  -6 -24   4    0.76    0.76
   6  24  -4    1.02    0.41
  -6  24   3    0.22    0.84
  -6 -24   3    0.09    0.53
   6  24  -3    0.52    0.27
  -6 -24   3    0.21    0.50
  -6  24   2    3.76    1.11
  -6 -24   2    2.91    0.75
  -6 -24   2    3.03    0.72
  -6  24   1    3.83    1.26
  -6 -24   1    5.24    1.00
   6  24  -1    4.12    0.96
  -6 -24   1    3.82    0.79
   6  24   0   -0.46    0.53
   6  24   0    0.08    0.15
   6 -24   0   -0.41    0.51
   6  24   0    0.08    0.19
  -6  24   0   -1.56    0.96
  -6 -24   0   -0.45    0.45
  -6 -24   0   -0.14    0.42
  -6  24   0   -1.03    0.94
  -6 -24  -1   16.65    1.27
  -6  24  -1   15.73    1.83
  -6 -24  -1   15.53    1.55
   6 -24   1   15.22    1.37
  -6  24  -1   18.60    2.19
   6  24   1   16.81    1.65
   6  24   2   17.63    1.18
  -6  24  -2   15.92    1.80
   6 -24   2   16.55    1.52
   6 -24   2   19.24    1.59
   6  24   2   17.01    1.73
   6  24   3    2.94    0.61
   6 -24   3    1.83    0.82
   6 -24   3    2.80    0.81
   6  24   3    2.62    0.85
  -6  24  -3    2.91    1.05
  -6 -24  -3    2.86    0.46
   6 -24   3    3.40    0.81
   6  24   4   -0.23    0.36
  -6  24  -4    0.77    0.78
   6  24   4   -0.24    0.66
   6 -24   4    0.28    0.46
   6 -24   4   -0.40    0.59
   6 -24   4   -0.23    0.55
   6 -24   5    2.43    0.92
  -6  24  -5    1.55    0.77
   6  24   5    2.93    0.98
   6 -24   5    1.00    0.70
   6  24   5    1.22    0.64
  -6  24  -6   -0.07    0.63
   6  24   6    0.80    0.81
   6 -24   6    0.62    0.64
   6  24   6   -0.41    0.76
   6 -24   6   -0.16    0.65
   6 -24   7    3.06    1.08
  -6  24  -7    1.76    0.81
   6  24   7    2.25    0.88
   6  24   7    1.22    0.61
   6  24   8    1.29    0.77
  -6  26   6   -1.21    1.17
  -6 -26   6   -0.21    0.70
  -6  26   5   -0.13    0.88
  -6 -26   5   -0.58    0.75
  -6  26   4   -0.77    0.93
  -6 -26   4   -0.29    0.75
  -6 -26   3   37.41    2.50
  -6 -26   3   36.76    2.58
  -6  26   3   37.11    3.14
  -6  26   2    9.45    1.72
  -6 -26   2    8.63    1.26
  -6 -26   2    9.79    1.37
  -6  26   1   12.77    1.75
  -6  26   1   15.69    2.07
  -6 -26   1   13.00    1.36
  -6 -26   1   15.32    1.56
   6  26  -1   10.96    1.33
   6  26   0    0.54    0.61
  -6  26   0    0.50    0.84
   6  26   0    0.33    0.25
  -6 -26   0    0.80    0.56
  -6 -26   0   -0.14    0.43
  -6  26   0    0.62    0.84
   6  26   1    0.07    0.62
  -6  26  -1    0.24    0.69
   6 -26   1   -0.33    0.50
  -6  26  -1   -0.08    0.76
   6 -26   1   -0.06    0.44
  -6 -26  -1    0.45    0.43
  -6 -26  -1   -0.12    0.41
   6 -26   2   11.53    1.48
   6  26   2   11.79    1.56
  -6  26  -2   11.28    1.63
   6 -26   2   12.15    1.26
   6 -26   2   11.49    1.35
  -6 -26  -3    6.49    0.70
   6 -26   3    7.62    1.33
   6  26   3    5.48    1.18
  -6  26  -3    4.60    1.14
   6 -26   3    6.13    1.09
   6 -26   3    6.44    1.03
   6  26   4   19.60    2.14
  -6  26  -4   24.49    2.31
   6 -26   4   24.13    2.19
   6 -26   4   22.04    1.89
   6 -26   4   23.06    2.06
   6 -26   5   -0.02    0.69
  -6  26  -5    1.25    0.78
   6  26   5    0.58    0.82
   6 -26   5    1.23    0.73
   6  26   6    1.52    0.93
  -6  26  -6    0.35    0.68
   6 -26   6   -0.50    0.61
  -6  26  -7    1.84    1.06
   6  26   7    3.39    1.37
   6  26   7    2.31    0.96
   6  26   8    0.61    0.68
  -6 -28   6    2.20    1.01
  -6  28   5    1.58    1.02
  -6 -28   5    1.44    0.91
  -6  28   4   -0.18    0.76
  -6 -28   4   -0.48    0.70
  -6  28   3    0.98    0.88
  -6 -28   3    2.75    0.84
  -6  28   2    6.87    1.70
  -6 -28   2    5.72    1.13
  -6 -28   2    4.35    1.01
  -6  28   1    4.31    1.39
  -6  28   1    3.50    1.12
  -6 -28   1    4.44    0.97
   6  28  -1    4.24    1.01
  -6 -28   1    5.18    0.99
  -6  28   0    4.07    1.12
  -6  28   0    6.02    1.47
  -6 -28   0    5.48    0.95
   6  28   0    5.14    1.12
   6  28   1    0.94    0.73
  -6  28  -1    0.09    0.73
  -6  28  -1    0.92    0.93
   6 -28   1    0.06    0.45
  -6 -28  -1   -0.01    0.44
   6  28   2    0.92    0.76
  -6  28  -2    0.03    0.83
  -6 -28  -2   -0.29    0.44
   6 -28   2    0.63    0.50
   6 -28   2    0.15    0.71
   6  28   3   12.36    1.66
  -6  28  -3   13.37    1.88
   6 -28   3   15.41    1.49
   6 -28   3   16.16    1.82
   6 -28   4    0.09    0.70
   6  28   4   -1.61    0.97
  -6  28  -4    0.66    0.72
   6 -28   4    0.26    0.56
   6  28   5   19.80    2.36
  -6  28  -5   23.43    2.36
   6 -28   5   24.91    2.43
  -6  28  -6    2.58    0.97
   6  28   6    4.50    1.32
  -6  28  -7   55.19    3.61
  -6 -30   5    3.48    1.17
  -6  30   4    0.99    0.89
  -6 -30   4    0.71    0.66
  -6 -30   3   35.16    2.65
  -6  30   3   30.00    3.11
  -6  30   2   12.14    2.03
  -6 -30   2   10.28    1.41
  -6  30   1    0.48    0.93
  -6  30   1    1.17    0.88
  -6 -30   1    1.77    0.68
  -6  30   0    2.01    0.94
   6 -30   0    0.53    0.40
  -6  30   0    2.08    1.04
   6  30   0    1.68    0.80
  -6 -30   0    0.93    0.53
   6  30   1    0.55    0.73
   6 -30   1    0.58    0.65
   6 -30   1    0.24    0.39
  -6  30  -1   -0.09    0.73
  -6  30  -1    0.22    0.84
  -6 -30  -1   -0.09    0.39
   6  30   2   -0.35    0.68
   6 -30   2    0.29    0.63
  -6  30  -2   -0.05    0.76
   6 -30   2    0.09    0.41
  -6 -30  -2   -0.30    0.45
   6  30   3    0.03    0.70
  -6  30  -3   -0.80    0.86
   6 -30   3   -0.35    0.75
   6 -30   3    0.23    0.50
   6 -30   4    4.45    1.08
   6  30   4    1.67    0.78
  -6  30  -4    1.92    0.84
  -6  30  -5   10.97    1.74
   6  30   5    8.97    1.60
  -6  30  -6    2.50    0.95
   6  30   6    3.65    1.25
  -6 -32   4   -0.24    0.62
  -6  32   3    1.19    1.10
  -6 -32   3    1.35    0.79
  -6  32   2   19.68    2.60
  -6 -32   2   21.85    2.13
  -6  32   2   19.46    2.46
  -6  32   1   11.09    2.07
  -6  32   1   11.89    1.91
  -6 -32   1   11.05    1.42
  -6  32   0    8.28    1.58
  -6 -32   0   11.49    1.40
   6 -32   0   11.73    1.52
   6 -32   0    9.58    1.06
   6  32   0    8.96    1.48
  -6  32   0   11.89    2.11
   6  32   1    2.52    0.97
   6 -32   1    1.23    0.57
   6 -32   1    1.98    0.67
  -6  32  -1    3.17    1.14
  -6  32  -1    1.49    1.18
  -6 -32  -1    2.32    0.69
   6  32   2    5.18    1.36
  -6  32  -2    3.67    1.15
   6 -32   2    5.55    0.98
   6 -32   2    4.11    1.07
   6  32   3    4.42    1.18
  -6  32  -3    4.62    1.27
   6 -32   3    4.31    0.81
   6  32   4   -0.96    0.99
  -6  32  -4    0.47    0.67
   6  32   5    0.83    0.88
  -6  32  -5    0.61    0.68
  -6 -34   3   19.95    2.15
  -6  34   2    9.10    1.74
  -6 -34   2   10.42    1.46
  -6 -34   1    0.28    0.56
   6 -34  -1    0.00    0.81
  -6  34   0    7.98    1.63
  -6 -34   0    9.77    1.30
   6  34   0    4.62    1.25
   6 -34   0    7.65    1.30
   6  34   1    6.47    1.50
   6 -34   1    8.48    1.45
  -6  34  -1    7.26    1.47
   6  34   2    7.90    1.69
  -6  34  -2    8.84    1.79
   6  34   3    8.35    1.64
  -6  34  -3    8.11    1.59
   6  34   4   -0.43    1.14
  -6  34  -4   -0.80    0.83
  -6  36   2   10.79    1.87
  -6 -36   2   16.43    1.89
   6 -36  -2   14.06    1.75
  -6 -36   1    2.16    0.75
   6 -36  -1    3.57    1.15
  -6  36   1    1.48    0.93
  -6  36   0    2.16    1.12
  -6  36  -1    0.31    0.81
  -6  36  -2    1.31    1.06
  -7   1  10   10.14    1.63
  -7  -1  10   12.41    1.72
  -7   1  10    9.52    1.76
   7   1  -9   77.18    3.34
   7  -1  -9   79.55    3.27
  -7   1   9   78.61    4.25
  -7   1   9   80.46    4.11
  -7  -1   9   80.96    4.04
   7  -1  -8   35.90    2.27
   7   1  -8   39.14    2.42
  -7   1   8   35.72    2.74
   7  -1  -8   39.31    2.20
  -7   1   8   36.69    2.63
  -7  -1   8   35.81    2.53
   7   1  -7   29.52    2.07
   7  -1  -7   29.33    2.03
   7   1  -7   30.37    1.91
   7  -1  -7   30.00    1.80
  -7   1   7   31.11    2.28
  -7   1   7   31.55    2.27
  -7  -1   7   29.58    2.13
   7   1  -7   30.70    2.03
   7  -1  -6   20.41    1.68
   7   1  -6   23.48    1.77
   7  -1  -6   22.51    1.74
  -7   1   6   23.73    1.87
  -7   1   6   22.65    1.80
  -7  -1   6   22.55    1.73
   7  -1  -6   23.58    1.69
   7   1  -6   22.99    1.62
   7  -1  -5   10.57    1.24
   7   1  -5   10.96    1.25
  -7  -1   5   11.67    1.24
   7  -1  -5   10.29    1.23
   7  -1  -5   10.50    1.08
  -7   1   5    9.43    1.15
   7   1  -5   11.73    1.08
   7  -1  -4 1172.28   11.49
   7   1  -4 1202.03   11.49
   7  -1  -4 1182.45    9.91
   7   1  -4 1185.66    9.50
   7   1  -3  588.21    7.65
  -7  -1   3  564.42    5.83
  -7   1   3  580.13    6.34
   7  -1  -3  586.78    6.57
   7   1  -3  581.80    6.20
   7  -1  -3  566.38    7.70
  -7   1   2  133.23    2.67
  -7  -1   2  138.95    2.40
   7  -1  -2  133.89    2.55
   7  -1  -1   14.89    0.82
   7   1  -1   14.76    0.63
  -7  -1   1   13.28    0.65
  -7   1   1   13.79    0.84
  -7  -1   0   39.63    1.72
  -7   1   0   38.08    1.79
   7   1   0   39.53    1.15
   7  -1   0   40.54    1.93
   7  -1   0   40.62    1.38
  -7  -1  -1    9.93    0.91
   7   1   1    9.24    0.92
   7  -1   1    9.33    0.94
  -7   1  -1    8.72    0.91
   7  -1   1   10.86    0.86
   7  -1   1   10.56    0.99
   7   1   2  301.81    5.12
   7  -1   2  301.84    5.38
   7  -1   2  307.73    4.59
   7   1   2  310.22    4.70
  -7   1  -3   74.43    2.77
   7   1   3   83.79    2.94
   7  -1   3   82.64    3.02
   7   1   3   77.81    2.53
   7   1   3   81.28    2.17
   7  -1   3   80.22    2.65
   7  -1   3   83.78    2.17
  -7  -1  -4   29.19    1.83
  -7   1  -4   31.29    1.88
   7   1   4   33.41    2.04
   7  -1   4   30.64    1.99
   7   1   4   32.94    1.25
   7  -1   4   30.56    1.76
   7  -1   4   30.19    1.32
   7   1   4   31.32    1.73
   7  -1   4   32.61    1.16
   7   1   4   30.77    1.12
  -7  -1  -5  144.71    4.18
  -7   1  -5  147.75    4.26
   7   1   5  150.64    2.81
   7   1   5  144.46    4.49
   7  -1   5  145.41    4.63
   7  -1   5  146.66    3.05
   7  -1   5  140.61    3.94
   7   1   5  138.16    1.76
   7   1   5  140.47    3.88
  -7  -1  -6   17.65    1.64
  -7   1  -6   20.42    1.82
   7   1   6   20.81    1.19
   7  -1   6   22.53    1.72
   7   1   6   21.19    1.61
   7  -1   6   18.86    1.22
   7   1   7    2.65    0.60
   7   1   7    3.78    1.10
   7  -1   7    3.69    1.05
   7  -1   7    3.20    0.60
   7   1   7    1.19    0.59
   7  -1   7    2.37    0.74
   7  -1   8   23.49    2.22
   7   1   8   25.72    1.60
   7  -1   8   22.20    1.59
   7  -1   8   23.10    1.94
   7   1   8   20.91    1.82
   7   1   8   24.05    2.25
   7  -1   9  101.59    4.29
   7   1   9  106.10    4.29
   7   1   9  111.69    5.01
   7  -1   9  113.33    5.05
   7  -1  10    1.83    0.75
   7   1  10    1.31    0.74
   7  -1  11    1.51    0.78
  -7  -3  11   10.58    1.83
  -7   3  10    1.71    0.92
  -7  -3  10    1.95    1.00
  -7   3  10    1.92    1.00
   7  -3  -9    1.76    0.46
  -7  -3   9    2.73    0.95
   7   3  -9    0.80    0.66
  -7   3   9    2.25    1.05
  -7   3   9    0.70    0.77
   7  -3  -8    2.89    0.74
   7  -3  -8    2.45    0.66
   7   3  -8    2.52    0.73
  -7   3   8    1.90    0.70
  -7  -3   8    2.31    0.74
  -7   3   8    2.18    0.88
   7   3  -7    8.28    1.02
   7  -3  -7    6.64    1.01
   7   3  -7    8.89    1.15
   7  -3  -7    8.24    0.95
  -7   3   7    8.79    1.35
  -7  -3   7    7.08    1.03
  -7   3   7    9.40    1.28
   7  -3  -6   15.90    1.50
   7   3  -6   16.96    1.52
   7  -3  -6   16.15    1.46
  -7   3   6   17.17    1.67
  -7   3   6   15.69    1.56
  -7  -3   6   16.02    1.43
   7  -3  -6   17.50    1.47
   7   3  -6   18.75    1.44
   7   3  -5   -0.21    0.36
   7  -3  -5    0.58    0.48
   7  -3  -5    0.64    0.55
   7   3  -5    0.36    0.42
  -7   3   5    0.55    0.53
  -7  -3   5    0.46    0.52
   7  -3  -5    0.70    0.49
   7  -3  -4  531.17    7.97
   7   3  -4  551.58    7.62
   7  -3  -4  524.50    6.91
   7   3  -4  529.86    6.14
   7   3  -3  244.55    4.84
  -7   3   3  249.28    4.49
  -7  -3   3  263.69    3.74
   7   3  -3  244.07    3.73
   7   3  -2   24.54    1.47
  -7   3   2   23.91    1.31
  -7  -3   2   23.12    0.85
   7  -3  -2   24.48    1.25
   7   3  -2   25.45    1.15
  -7  -3   1    1.84    0.45
  -7   3   1    1.67    0.47
   7  -3  -1    1.42    0.43
   7   3  -1    0.64    0.38
   7   3   0    1.64    0.23
   7  -3   0    2.28    0.51
  -7   3   0    2.18    0.64
   7  -3   0    2.04    0.55
  -7  -3   0    1.99    0.44
  -7   3   0    2.09    0.47
   7  -3   1    1.08    0.47
  -7  -3  -1    0.80    0.37
   7   3   1    1.27    0.47
   7  -3   1    0.28    0.41
   7  -3   1    0.17    0.38
   7   3   2   12.02    1.07
   7  -3   2   12.73    1.25
   7  -3   2   11.05    0.88
   7  -3   3    6.00    0.62
  -7   3  -3    5.72    0.86
   7   3   3    6.15    0.91
   7  -3   3    5.92    0.88
   7   3   3    6.04    0.62
   7  -3   3    5.62    0.72
   7   3   3    6.17    0.76
  -7  -3  -4   17.49    1.37
  -7   3  -4   14.47    1.35
   7   3   4   16.58    1.44
   7   3   4   15.43    0.85
   7  -3   4   14.75    1.48
   7  -3   4   17.08    0.89
   7   3   4   15.26    1.19
   7  -3   4   15.46    1.30
   7   3   4   15.62    0.77
   7   3   5   28.28    1.11
  -7  -3  -5   25.27    1.76
  -7   3  -5   27.04    1.90
   7   3   5   26.81    1.94
   7  -3   5   26.00    2.08
   7  -3   5   27.26    1.81
   7   3   5   26.66    0.81
   7  -3   5   27.39    1.44
   7   3   5   26.90    1.70
   7  -3   5   28.24    1.80
   7   3   6    1.03    0.78
   7   3   6    0.51    0.31
  -7   3  -6    0.53    0.62
   7   3   6    0.10    0.49
   7  -3   6   -0.13    0.37
   7  -3   6    0.43    0.53
   7   3   7    7.38    1.28
  -7   3  -7    8.06    1.26
   7  -3   7    5.16    0.81
   7   3   7    6.06    0.69
   7  -3   7    4.75    0.93
   7   3   7    4.28    0.78
   7   3   8   -0.03    0.63
   7  -3   8   -0.05    0.72
   7  -3   8   -0.30    0.43
   7   3   8   -0.09    0.35
   7  -3   8   -0.13    0.57
   7   3   8   -0.13    0.48
   7  -3   9   18.69    1.64
   7  -3   9   15.13    1.78
   7   3   9   16.07    1.67
[truncated: 524,308 more chars]
